# Supplementary material for: Generation of a Small Library of Natural Products Designed to Cover Chemical Space Inexpensively
Source: Pharm Front. Author manuscript; Available in PMC 2019 Sep 4. (PMC6726486; doi:10.20900/pf20190005)
Supplement: Supplementary File 1: Supplementary Information [file EMS83982-supplement-Supplementary_File_1__Supplementary_Information.xlsx]

## Sheet: Filtered
Name	MolPort ID	Origin	Search Criteria	Match Type	SMILES	Ref	Unit	Price (USD)	mg	TotalCharge@pH12.0	TotalCharge@pH4.0	ES+	ES-	Filtered	SlogP	SMR	LabuteASA	TPSA	AMW	ExactMW	NumLipinskiHBA	NumLipinskiHBD	NumRotatableBonds	NumHBD	NumHBA	NumAmideBonds	NumHeteroAtoms	NumHeavyAtoms	NumAtoms	NumStereocenters	NumUnspecifiedStereocenters	NumRings	NumAromaticRings	NumSaturatedRings	NumAliphaticRings	NumAromaticHeterocycles	NumSaturatedHeterocycles	NumAliphaticHeterocycles	NumAromaticCarbocycles	NumSaturatedCarbocycles	NumAliphaticCarbocycles	FractionCSP3	Chi0v	Chi1v	Chi2v	Chi3v	Chi4v	Chi1n	Chi2n
(+)-(R)-evoxine	MolPort-002-507-400	UNPD	COc1c(OCC(O)C(C)(C)O)ccc2c(OC)c3ccoc3nc12	Exact	COc1c(OCC(O)C(C)(C)O)ccc2c(OC)c3ccoc3nc12	1	100 mg	48	100	-1.36751	-1.36751	No	Yes	yes	2.5088	92.4186	144.292	94.18	347.367	347.137	7	2	6	2	7	0	7	25	46	1	1	3	3	0	0	2	0	0	1	0	0	0.388889	14.5685	7.81601	6.25806	4.06317	2.55766	7.81601	6.25806
(+/-)-N-(3-oxo-octanoyl)-HSL	MolPort-039-139-124	UNPD	CCCCCC(=O)CC(=O)NC1CCOC1=O	Isomer	CCCCCC(=O)CC(=O)N[C@H]1CCOC1=O	2	50 mg	49.02	50	-1.67483	-0.753496	No	Yes	yes	0.9576	61.2727	100.896	72.47	241.287	241.131	5	1	7	1	4	1	5	17	36	1	0	1	0	1	1	0	1	1	0	0	0	0.75	10.1601	6.10854	4.24883	2.68748	1.7119	6.10854	4.24883
(-)-homoharringtonine	MolPort-003-983-592	UNPD	COC(=O)CC(O)(CCCC(C)(C)O)C(=O)OC1C2c3cc4OCOc4cc3CCN3CCCC23C=C1OC	Isomer	COC(=O)C[C@](O)(CCCC(C)(C)O)C(=O)O[C@H]1[C@H]2c3cc4OCOc4cc3CCN3CCC[C@]23C=C1OC	3	25 mg	49	25	-1.98685	-1.4938	No	Yes	yes	2.5807	139.252	228.351	123.99	545.629	545.262	10	2	9	2	10	0	10	39	78	4	0	5	1	1	4	0	1	3	1	0	1	0.655172	23.1572	13.6644	11.741	8.62157	6.70644	13.6644	11.741
(2, 4-dimethylphenyl)amine	MolPort-000-871-525	UNPD	Cc1ccc(N)c(C)c1	Exact	Cc1ccc(N)c(C)c1	4	100 mg	42	100	-0.605569	-0.150792	Yes	Yes	yes	1.88564	40.3284	55.5012	26.02	121.183	121.089	1	2	0	1	1	0	1	9	20	0	0	1	1	0	0	0	0	0	1	0	0	0.25	5.8094	3.02671	2.36004	1.4253	0.825623	3.02671	2.36004
(4aS)-7-Chlor-4c-dimethylamino-3,6t,10,12,12a-pentahydroxy-1,11-dioxo-(4ar,5ac,12ac)-1,4,4a,5,5a,6,11,12a-octahydro-naphthacen-2-carbonsaeure-amid	MolPort-003-666-156	UNPD	CN(C)C1C2CC3C(O)c4c(Cl)ccc(O)c4C(=O)C3=C(O)C2(O)C(=O)C(C(N)=O)=C1O	Isomer	CN(C)[C@H]1[C@@H]2C[C@@H]3[C@H](O)c4c(Cl)ccc(O)c4C(=O)C3=C(O)[C@]2(O)C(=O)C(C(N)=O)=C1O	5	100 mg	40	100	-4.27806	-2.3464	No	Yes	yes	0.2649	109.94	186.368	181.62	464.858	464.099	10	7	2	6	9	1	11	32	53	5	0	4	1	0	3	0	0	0	1	0	3	0.380952	17.7905	10.0718	8.87576	6.97329	5.51794	9.69383	8.46856
(5S,11bR)-methyl 3-oxo-2,3,5,6,11,11b-hexahydro-1H-indolizino[8,7-b]indole-5-carboxylate	MolPort-002-535-125	UNPD	COC(=O)C1Cc2c([nH]c3ccccc23)C2CCC(=O)N12	Isomer	COC(=O)[C@@H]1Cc2c([nH]c3ccccc23)C2CCC(=O)N12	6	100 mg	49	100	-0.875107	-0.875107	No	Yes	yes	1.9291	76.6277	121.427	62.4	284.315	284.116	5	1	1	1	3	1	5	21	37	2	1	4	2	1	2	1	1	2	1	0	0	0.375	11.7574	7.18893	5.66138	4.64179	3.7265	7.18893	5.66138
(S)-N-(1H-Indol-3-ylacetyl)glutamic acid	MolPort-046-163-458	UNPD	OC(=O)CCC(NC(=O)Cc1c[nH]c2ccccc12)C(O)=O	Exact	OC(=O)CCC(NC(=O)Cc1c[nH]c2ccccc12)C(O)=O	7	250 mg	80	250	-2.84699	-2.0941	No	Yes	yes	1.1446	78.439	125.5	119.49	304.302	304.106	7	4	7	4	3	1	7	22	38	1	1	2	2	0	0	1	0	0	1	0	0	0.266667	11.7046	6.76055	4.92703	3.30612	2.2214	6.76055	4.92703
1,9-dimethyl-12-(nitromethyl)-6-(p-tolyl)-5,12-dihydrobenzo[4,5]cyclohepta[1,2-b]indole	MolPort-000-139-474	UNPD	Cc1cccc2[nH]ccc12	Exact	Cc1cccc2[nH]ccc12	8	250 mg	16	250	-0.568188	-0.568188	No	Yes	yes	2.47632	43.0357	59.6872	15.79	131.178	131.073	1	1	0	1	0	0	1	10	19	0	0	2	2	0	0	1	0	0	1	0	0	0.111111	5.88675	3.4047	2.51382	1.81296	1.24252	3.4047	2.51382
1-(2-hydroxy-4,6-dimethoxy)phenyl-3-(4-hydroxy)phenyl-2-propen-1-one	MolPort-019-723-406	UNPD	COc1cc(O)c(C(=O)C=Cc2ccc(O)cc2)c(OC)c1	Exact	COc1cc(O)c(C(=O)C=Cc2ccc(O)cc2)c(OC)c1	9	100 mg	41.28	100	-2.83055	-1.27776	No	Yes	yes	3.0111	82.6821	127.601	75.99	300.31	300.1	5	2	5	2	5	0	5	22	38	0	0	2	2	0	0	0	0	0	2	0	0	0.117647	12.238	6.51283	4.5129	3.07713	1.94336	6.51283	4.5129
12b-hydroxy-5-methyl-6,7,12b,13-tetrahydro-4H-[1,3]dioxolo[4,5-g][1,3]dioxolo[4',5':7,8]isoquino[3,2-a]isoquinolinium betaine	MolPort-000-882-087	UNPD	CN1CCc2cc3OCOc3cc2C(=O)Cc2ccc3OCOc3c2C1	Exact	CN1CCc2cc3OCOc3cc2C(=O)Cc2ccc3OCOc3c2C1	10	100 mg	42	100	-1.06251	-0.688714	No	Yes	yes	2.5573	93.2025	150.766	57.23	353.374	353.126	6	0	0	0	6	0	6	26	45	0	0	5	2	0	3	0	0	3	2	0	0	0.35	14.5405	8.73459	6.88738	5.17981	3.78881	8.73459	6.88738
2',3',4',5'-Tetrabutanoyl-Riboflavine,INN	MolPort-006-147-957	UNPD	CCCC(=O)OCC(OC(=O)CCC)C(OC(=O)CCC)C(Cn1c-2nc(=O)[nH]c(=O)c-2nc2cc(C)c(C)cc12)OC(=O)CCC	Exact	CCCC(=O)OCC(OC(=O)CCC)C(OC(=O)CCC)C(Cn1c2cc(C)c(C)cc2nc2c1nc(=O)[nH]c2=O)OC(=O)CCC	11	5 g	42.34	5000	-2.4711	-1.61359	No	Yes	yes	3.68044	170.746	272.055	185.84	656.733	656.306	14	1	17	1	13	0	14	47	91	3	3	3	1	0	2	0	0	2	1	0	0	0.575758	27.8819	16.0754	11.385	7.37804	4.93998	16.0754	11.385
2',3',5'-Tri-Ac-Uridine	MolPort-004-947-397	UNPD	CC(=O)OCC1OC(C(OC(C)=O)C1OC(C)=O)n1ccc(=O)[nH]c1=O	Exact	CC(=O)OCC1OC(C(OC(C)=O)C1OC(C)=O)n1ccc(=O)[nH]c1=O	12	0.5 g	40	500	-1.82118	-0.990661	No	Yes	yes	-1.1395	82.9737	146.351	142.99	370.314	370.101	11	1	5	1	10	0	11	26	44	4	4	2	1	1	1	1	1	1	0	0	0	0.533333	14.2927	7.63474	5.53319	3.46577	2.54444	7.63474	5.53319
2',4,4'-Trihydroxychalcone	MolPort-001-741-660	DNP	Oc1ccc(C=CC(=O)c2ccc(O)cc2O)cc1	Isomer	Oc1ccc(\C=C\C(=O)c2ccc(O)cc2O)cc1	13	1 g	31.49	1000	-3.56279	-1.23546	No	Yes	yes	2.6995	71.2429	109.438	77.76	256.257	256.074	4	3	3	3	4	0	4	19	31	0	0	2	2	0	0	0	0	0	2	0	0	0	9.94604	5.59503	3.99057	2.56702	1.57552	5.59503	3.99057
2'-<i>O</i>-Methyladenosine	MolPort-009-198-191	UNPD	COC1C(O)C(CO)OC1n1cnc2c(N)ncnc12	Isomer	CO[C@@H]1[C@H](O)[C@@H](CO)O[C@H]1n1cnc2c(N)ncnc12	14	250 mg	41.28	250	-1.44167	-0.789488	No	Yes	yes	-1.3259	67.535	113.53	128.54	281.272	281.112	9	4	3	3	9	0	9	20	35	4	0	3	2	1	1	2	1	1	0	0	0	0.545455	10.7483	6.07213	4.52154	3.42613	2.40425	6.07213	4.52154
2'-Deoxyuridine	MolPort-002-720-557	UNPD	OCC1OC(CC1O)n1ccc(=O)[nH]c1=O	Exact	OCC1OC(CC1O)n1ccc(O)nc1=O	15	50 mg	48	50	-1.9529	-1.17659	No	Yes	yes	-1.4104	51.7814	90.5573	104.81	228.204	228.075	7	3	2	3	7	0	7	16	28	3	3	2	1	1	1	1	1	1	0	0	0	0.555556	8.35353	4.84087	3.59039	2.50965	1.67312	4.84087	3.59039
2'-O-glucopyranosyl-4,4',6'-trihydroxydihydrochalcone	MolPort-000-707-678	UNPD	OCC1OC(Oc2cc(O)cc(O)c2C(=O)CCc2ccc(O)cc2)C(O)C(O)C1O	Exact	OCC1OC(Oc2cc(O)cc(O)c2C(=O)CCc2ccc(O)cc2)C(O)C(O)C1O	16	100 mg	44	100	-4.82864	-2.50108	No	Yes	yes	-0.2024	104.925	176.715	177.14	436.413	436.137	10	7	7	7	10	0	10	31	55	5	5	3	2	1	1	0	1	1	2	0	0	0.380952	16.3274	9.55176	7.24278	5.01361	3.29518	9.55176	7.24278
2,5-Dihydroxy-1,4-benzoquinone	MolPort-001-759-871	UNPD	OC1=CC(=O)C(O)=CC1=O	Exact	OC1=CC(=O)C(O)=CC1=O	17	5 g	18	5000	-2.08572	-0.575263	No	Yes	yes	0.022	31.4376	56.0904	74.6	140.094	140.011	4	2	0	2	4	0	4	10	14	0	0	1	0	0	1	0	0	0	0	0	1	0	4.86562	2.51016	1.78766	1.04053	0.538491	2.51016	1.78766
2,9-Clovanediol	MolPort-002-025-511	UNPD	CC1(C)CC(O)C23CCC(O)C(C)(CCC12)C3	Exact	CC1(C)CC(O)C23CCC(O)C(C)(CCC12)C3	18	100 mg	48	100	-1.12358	-1.12358	No	Yes	yes	2.7247	67.5266	104.419	40.46	238.371	238.193	2	2	0	2	2	0	2	17	43	5	5	3	0	3	3	0	0	0	0	3	3	1	11.3691	7.16361	7.91821	6.44518	5.55536	7.16361	7.91821
2-(phenylmethyl)-4(3H)-quinazolinone	MolPort-002-006-549	UNPD	O=c1[nH]c(Cc2ccccc2)nc2ccccc12	Exact	O=c1[nH]c(Cc2ccccc2)nc2ccccc12	19	100 mg	45.32	100	-1.63081	-0.0926113	Yes	Yes	yes	2.5139	71.6117	104.136	45.75	236.274	236.095	3	1	2	1	2	0	3	18	30	0	0	3	3	0	0	1	0	0	2	0	0	0.0666667	9.75872	5.84648	4.19215	2.8763	2.00781	5.84648	4.19215
2-Amino-4-ethylpentanedioic acid	MolPort-023-220-607	UNPD	CCC(CC(N)C(O)=O)C(O)=O	Isomer	CCC(C[C@H](N)C(O)=O)C(O)=O	20	5 g	15	5000	-2.4873	-2.07865	No	Yes	yes	-0.1008	41.645	70.1803	100.62	175.184	175.084	5	4	5	3	3	0	5	12	25	2	1	0	0	0	0	0	0	0	0	0	0	0.714286	6.85719	3.698	2.62384	1.69769	0.849447	3.698	2.62384
2-Ethyl-4-hydroxyquinazoline	MolPort-000-096-627	DNP	CCc1nc(=O)c2ccccc2[nH]1	Exact	CCc1nc2ccccc2c(=O)[nH]1	21	100 mg	47.73	100	-1.37773	0.158869	Yes	Yes	yes	1.4855	51.7417	75.4438	45.75	174.203	174.079	3	1	1	1	2	0	3	13	23	0	0	2	2	0	0	1	0	0	1	0	0	0.2	7.37197	4.28935	2.88332	1.9968	1.30232	4.28935	2.88332
2-Methylfluoren	MolPort-006-114-465	UNPD	Cc1ccc2Cc3ccccc3-c2c1	Exact	Cc1ccc2Cc3ccccc3-c2c1	22	100 mg	95	100	-0.595026	-0.595026	No	Yes	yes	3.56622	59.421	84.2126	0	180.25	180.094	0	0	0	0	0	0	0	14	26	0	0	3	2	0	1	0	0	0	2	0	1	0.142857	8.24856	5.02249	3.99453	2.95381	2.23757	5.02249	3.99453
2-Methylxanthone	MolPort-002-800-142	DNP	Cc1ccc2oc3ccccc3c(=O)c2c1	Exact	Cc1ccc2oc3ccccc3c(=O)c2c1	23	100 mg	25.8	100	-0.527407	-0.527407	No	Yes	yes	3.25462	64.727	92.126	30.21	210.232	210.068	2	0	0	0	2	0	2	16	26	0	0	3	3	0	0	1	0	0	2	0	0	0.0714286	8.85795	5.17776	3.92696	2.73129	1.91704	5.17776	3.92696
2-acetamido-2-deoxy-4-O-beta-D-galactopyranosyl-D-glucose	MolPort-044-561-804	UNPD	CC(=O)NC(C=O)C(O)C(OC1OC(CO)C(O)C(O)C1O)C(O)CO	Isomer	CC(=O)N[C@@H](C=O)[C@@H](O)[C@H](O[C@@H]1O[C@H](CO)[C@H](O)[C@H](O)[C@H]1O)[C@H](O)CO	24	50 mg	47.73	50	-3.49497	-2.65941	No	Yes	yes	-5.4108	81.4083	148.137	206.24	383.35	383.143	12	8	9	8	11	1	12	26	51	9	0	1	0	1	1	0	1	1	0	0	0	0.857143	13.9512	7.82792	5.90088	3.92708	2.47633	7.82792	5.90088
2-amino-1,5-dihydro-4,6-pteridinedione	MolPort-046-067-749	UNPD	Nc1nc(=O)c2[nH]c(=O)cnc2[nH]1	Exact	Nc1nc(O)c2[nH]c(=O)cnc2n1	25	100 mg	49	100	-2.32108	-0.701617	No	Yes	yes	-0.9991	44.0309	71.2873	117.78	179.139	179.044	7	4	0	3	6	0	7	13	18	0	0	2	2	0	0	2	0	0	0	0	0	0	6.3518	3.38131	2.35147	1.44041	0.934274	3.38131	2.35147
2-amino-1,7(9)-dihydro-purin-6-one	MolPort-006-724-705	UNPD	Nc1nc2nc[nH]c2c(=O)[nH]1	Exact	Nc1nc2nc[nH]c2c(=O)[nH]1	26	25 g	20	25000	-2.28753	-0.648856	No	Yes	yes	-0.7716	38.9218	60.4826	100.45	151.129	151.049	6	4	0	3	4	0	6	11	16	0	0	2	2	0	0	2	0	0	0	0	0	0	5.45738	2.96049	2.05231	1.31435	0.859792	2.96049	2.05231
2-butyl-3-(3-methylphenyl)-4(3H)-quinazolinone	MolPort-002-118-932	UNPD	CCCCc1nc2ccccc2c(=O)n1-c1cccc(C)c1	Exact	CCCCc1nc2ccccc2c(=O)n1-c1cccc(C)c1	27	100 mg	48	100	-0.833283	-0.833283	No	Yes	yes	4.03672	90.689	129.806	34.89	292.382	292.158	3	0	4	0	3	0	3	22	42	0	0	3	3	0	0	1	0	0	2	0	0	0.263158	13.0428	7.78154	5.6283	3.85896	2.71462	7.78154	5.6283
3,14-Dihydroxycard-20(22)-enolide	MolPort-000-847-946	UNPD	CC12CCC3C(CCC4CC(O)CCC34C)C1(O)CCC2C1=CC(=O)OC1	Exact	CC12CCC3C(CCC4CC(O)CCC34C)C1(O)CCC2C1=CC(=O)OC1	28	100 mg	44	100	-2.36137	-1.45015	No	Yes	yes	3.6043	101.726	161.913	66.76	374.521	374.246	4	2	1	2	4	0	4	27	61	8	8	5	0	4	5	0	0	1	0	4	4	0.869565	16.7461	11.0547	10.7199	9.95659	8.38714	11.0547	10.7199
3,3'-Ligna-8,8'-diene-4,4'-diol	MolPort-002-507-434	UNPD	Oc1ccc(CC=C)cc1-c1cc(CC=C)ccc1O	Exact	Oc1ccc(CC=C)cc1-c1cc(CC=C)ccc1O	29	1 g	38	1000	-2.06784	-1.28981	No	Yes	yes	4.2218	83.0096	118.887	40.46	266.34	266.131	2	2	5	2	2	0	2	20	38	0	0	2	2	0	0	0	0	0	2	0	0	0.111111	11.3417	6.51338	4.6886	3.17218	2.18513	6.51338	4.6886
3,6-Dibenzylidene-2,5-piperazinedione	MolPort-044-550-951	DNP	O=c1[nH]c(=Cc2ccccc2)c(=O)[nH]c1=Cc1ccccc1	Isomer	O=c1[nH]\c(=C/c2ccccc2)c(=O)[nH]\c1=C/c1ccccc1	30	250 mg	30	250	-2.71675	-1.02937	No	Yes	yes	0.7208	86.9514	125.659	65.72	290.322	290.106	4	2	2	2	2	0	4	22	36	0	0	3	3	0	0	1	0	0	2	0	0	0	11.7447	6.88432	4.84564	3.2068	2.12795	6.88432	4.84564
3,6-Dimethyl-phenanthren	MolPort-002-798-840	UNPD	Cc1ccc2ccc3ccc(C)cc3c2c1	Exact	Cc1ccc2ccc3ccc(C)cc3c2c1	31	100 mg	25.8	100	-0.670513	-0.670513	No	Yes	yes	4.60984	70.928	95.5246	0	206.288	206.11	0	0	0	0	0	0	0	16	30	0	0	3	3	0	0	0	0	0	3	0	0	0.125	9.6188	5.63675	4.51474	3.15021	2.27698	5.63675	4.51474
3-(3,4-Methylenedioxyphenyl)propenal	MolPort-002-932-990	DNP	O=CC=Cc1ccc2OCOc2c1	Isomer	O=C\C=C\c1ccc2OCOc2c1	32	100 mg	43	100	-0.609742	-0.609742	No	Yes	yes	1.6274	47.663	75.5843	35.53	176.171	176.047	3	0	2	0	3	0	3	13	21	0	0	2	1	0	1	0	0	1	1	0	0	0.1	6.89595	3.91468	2.6079	1.76387	1.16719	3.91468	2.6079
3-O-feruloylquinic acid	MolPort-001-760-592	UNPD	c1ccc2cc3ccccc3cc2c1	Exact	c1ccc2cc3ccccc3cc2c1	33	25 g	20	25000	-0.627409	-0.627409	No	Yes	yes	3.993	61.454	82.7947	0	178.234	178.078	0	0	0	0	0	0	0	14	24	0	0	3	3	0	0	0	0	0	3	0	0	0	7.7735	4.8094	3.54651	2.61403	1.88264	4.8094	3.54651
3.4-Benzo-carbazol	MolPort-006-111-117	UNPD	c1ccc2c(c1)[nH]c1ccc3ccccc3c21	Exact	c1ccc2c(c1)[nH]c1ccc3ccccc3c21	34	1 g	100	1000	-0.781802	-0.781802	No	Yes	yes	4.4743	73.3107	98.6856	15.79	217.271	217.089	1	1	0	1	0	0	1	17	28	0	0	4	4	0	0	1	0	0	3	0	0	0	9.2735	5.81538	4.37984	3.39476	2.62109	5.81538	4.37984
3<i>a</i>,4,7,7<i>a</i>-Tetrahydro-1<i>H</i>-isoindole-1,3(2<i>H</i>)-dione	MolPort-004-285-268	UNPD	O=C1NC(=O)C2CC=CCC12	Exact	O=C1NC(=O)C2CC=CCC12	35	1 g	48	1000	-1.30998	-0.463103	Yes	Yes	yes	0.2252	38.5037	64.4655	46.17	151.165	151.063	3	1	0	1	2	2	3	11	20	2	2	2	0	1	2	0	1	1	0	0	1	0.5	6.04011	3.78526	3.0093	2.35234	1.70055	3.78526	3.0093
4',5-Dihydroxy-7-methoxyflavanone	MolPort-000-165-376	UNPD	COc1cc(O)c2C(=O)CC(Oc2c1)c1ccc(O)cc1	Exact	COc1cc(O)c2C(=O)CC(Oc2c1)c1ccc(O)cc1	36	100 mg	47.73	100	-2.6829	-1.13011	No	Yes	yes	2.8129	75.0821	120.92	75.99	286.283	286.084	5	2	2	2	5	0	5	21	35	1	1	3	2	0	1	0	0	1	2	0	0	0.1875	11.3677	6.48008	4.84499	3.4743	2.40748	6.48008	4.84499
4'-Me ether-4',7-Dihydroxyflavone	MolPort-002-903-705	UNPD	COc1ccc(cc1)-c1cc(=O)c2ccc(O)cc2o1	Exact	COc1ccc(cc1)-c1cc(=O)c2ccc(O)cc2o1	37	100 mg	41.28	100	-1.67426	-0.899624	No	Yes	yes	3.1742	76.1368	114.409	59.67	268.268	268.074	4	1	2	1	4	0	4	20	32	0	0	3	3	0	0	1	0	0	2	0	0	0.0625	10.7908	6.0851	4.38387	3.08729	2.04131	6.0851	4.38387
4,5,6,7-Tetrahydro-1<i>H</i>-imidazo[4,5-<i>c</i>]pyridine-6-carboxylic acid	MolPort-003-085-072	DNP	OC(=O)C1Cc2[nH]cnc2CN1	Exact	OC(=O)C1Cc2nc[nH]c2CN1	38	250 mg	39	250	-1.58989	-0.498128	Yes	Yes	yes	-0.4914	40.5552	68.8198	78.01	167.168	167.069	5	3	1	3	3	0	5	12	21	1	1	2	1	0	1	1	0	1	0	0	0	0.428571	6.37159	3.74447	2.80363	2.02832	1.3437	3.74447	2.80363
4,6-dimethyl-DBT	MolPort-003-934-344	UNPD	Cc1cccc2c1sc1c(C)cccc21	Exact	Cc1cccc2c1sc1c(C)cccc21	39	1 g	58	1000	-0.54335	-0.54335	No	Yes	yes	4.67134	68.805	93.165	0	212.317	212.066	0	0	0	0	1	0	1	15	27	0	0	3	3	0	0	1	0	0	2	0	0	0.142857	9.68885	5.96278	5.02587	4.41012	3.34022	5.14628	4.00525
4,7-Dimethyl-chinolin	MolPort-006-128-411	UNPD	Cc1ccc2c(C)ccnc2c1	Exact	Cc1ccc2c(C)ccnc2c1	40	100 mg	25.8	100	-0.505981	0.149646	Yes	Yes	yes	2.85164	51.217	72.0626	12.89	157.216	157.089	1	0	0	0	1	0	1	12	23	0	0	2	2	0	0	1	0	0	1	0	0	0.181818	7.33396	4.09185	3.14845	2.11623	1.4011	4.09185	3.14845
4,8-Dihydroxy-2-quinolinecarboxylic acid	MolPort-019-999-046	DNP	OC(=O)c1cc(=O)c2cccc(O)c2[nH]1	Exact	OC(=O)c1cc(=O)c2cccc(O)c2[nH]1	41	100 mg	43	100	-2.31562	-1.53759	No	Yes	yes	0.9319	53.1928	83.6092	90.39	205.169	205.038	5	3	1	3	3	0	5	15	22	0	0	2	2	0	0	1	0	0	1	0	0	0	7.52032	4.17683	3.05212	2.07343	1.37163	4.17683	3.05212
4,8-Dimethoxy-furo[2,3-b]chinolin-7-ol	MolPort-001-898-934	UNPD	COc1c(O)ccc2c(OC)c3ccoc3nc12	Exact	COc1c(O)ccc2c(OC)c3ccoc3nc12	42	100 mg	38	100	-1.60067	-0.822617	No	Yes	yes	2.7038	66.2838	102.56	64.72	245.234	245.069	5	1	2	1	5	0	5	18	29	0	0	3	3	0	0	2	0	0	1	0	0	0.153846	9.92857	5.36808	3.79858	2.86634	2.08319	5.36808	3.79858
4-(3'-methoxy-4'-hydroxyphenyl)-2-butanone	MolPort-002-507-485	UNPD	COc1cc(CCC(C)=O)ccc1O	Exact	COc1cc(CCC(C)=O)ccc1O	43	100 mg	44	100	-1.57637	-0.798447	No	Yes	yes	1.9224	53.6608	83.3254	46.53	194.23	194.094	3	1	4	1	3	0	3	14	28	0	0	1	1	0	0	0	0	0	1	0	0	0.363636	8.40997	4.48524	3.20822	2.00987	1.19791	4.48524	3.20822
4-Acetoxy-benzoesaeure-methylester	MolPort-003-930-968	UNPD	COC(=O)c1ccc(OC(C)=O)cc1	Exact	COC(=O)c1ccc(OC(C)=O)cc1	44	25 mg	48	25	-0.51785	-0.51785	No	Yes	yes	1.3985	49.0905	81.4413	52.6	194.186	194.058	4	0	2	0	4	0	4	14	24	0	0	1	1	0	0	0	0	0	1	0	0	0.2	7.94239	4.00024	2.6096	1.53699	0.942875	4.00024	2.6096
4-Aethoxy-benzylalkohol	MolPort-001-794-490	UNPD	CCOc1ccc(CO)cc1	Exact	CCOc1ccc(CO)cc1	45	250 mg	16	250	-0.778478	-0.778478	No	Yes	yes	1.5776	43.5338	66.434	29.46	152.193	152.084	2	1	3	1	2	0	2	11	23	0	0	1	1	0	0	0	0	0	1	0	0	0.333333	6.57908	3.69105	2.23508	1.41693	0.857755	3.69105	2.23508
5,6-benzoquinoline	MolPort-002-318-471	UNPD	c1ccc2c(c1)ccc1ncccc21	Exact	c1ccc2c(c1)ccc1ncccc21	46	500 mg	50	500	-0.588407	0.0669321	Yes	Yes	yes	3.388	59.249	82.0144	12.89	179.222	179.073	1	0	0	0	1	0	1	14	23	0	0	3	3	0	0	1	0	0	2	0	0	0	7.64337	4.67518	3.35679	2.51025	1.83442	4.67518	3.35679
5-(Hydroxymethyl)-2-furancarboxylic acid	MolPort-001-782-160	UNPD	OCc1ccc(o1)C(O)=O	Exact	OCc1ccc(o1)C(O)=O	47	1 g	24	1000	-1.46684	-1.46684	No	Yes	yes	0.4701	31.5901	56.7056	70.67	142.11	142.027	4	2	2	2	3	0	4	10	16	0	0	1	1	0	0	1	0	0	0	0	0	0.166667	5.07273	2.66644	1.72923	1.02827	0.577833	2.66644	1.72923
5-Formyl-1<i>H</i>-pyrrole-2-carboxylic acid	MolPort-001-780-609	UNPD	OC(=O)c1ccc(C=O)[nH]1	Exact	OC(=O)c1ccc(C=O)[nH]1	48	25 mg	48	25	-1.39123	-1.39123	No	Yes	yes	0.5254	33.1395	56.4877	70.16	139.11	139.027	4	2	2	2	2	0	4	10	15	0	0	1	1	0	0	1	0	0	0	0	0	0	4.99576	2.61279	1.75035	1.06594	0.605449	2.61279	1.75035
5-Me ether-5-Hydroxy-3-(2-hydroxyethyl)indole	MolPort-001-760-542	UNPD	COc1ccc2[nH]cc(CCO)c2c1	Exact	COc1ccc2[nH]cc(CCO)c2c1	49	100 mg	45.32	100	-0.977988	-0.977988	No	Yes	yes	1.7113	55.6405	82.3248	45.25	191.23	191.095	3	2	3	2	2	0	3	14	27	0	0	2	2	0	0	1	0	0	1	0	0	0.272727	8.07908	4.59754	3.19903	2.35573	1.61178	4.59754	3.19903
5-methoxy-benzofuran	MolPort-000-156-744	UNPD	COc1ccc2occc2c1	Exact	COc1ccc2occc2c1	50	100 mg	45.32	100	-0.511354	-0.511354	No	Yes	yes	2.4414	42.766	64.3859	22.37	148.161	148.052	2	0	1	0	2	0	2	11	19	0	0	2	2	0	0	1	0	0	1	0	0	0.111111	6.20325	3.41224	2.32436	1.65956	1.07172	3.41224	2.32436
6-(dimethylamino)purine	MolPort-000-141-420	UNPD	CN(C)c1ncnc2[nH]cnc12	Exact	CN(C)c1ncnc2[nH]cnc12	51	100 mg	25.8	100	-1.41586	0.0573793	Yes	Yes	yes	0.4189	46.0107	69.4709	57.7	163.184	163.086	5	1	1	1	4	0	5	12	21	0	0	2	2	0	0	2	0	0	0	0	0	0.285714	6.94355	3.60213	2.69145	1.62149	1.07922	3.60213	2.69145
6-Hydroxyhyoscyamine	MolPort-003-855-410	UNPD	CN1C2CC(O)C1CC(C2)OC(=O)C(CO)c1ccccc1	Exact	CN1C2CC(O)C1CC(C2)OC(=O)C(CO)c1ccccc1	52	50 mg	48	50	-1.41834	-0.970689	No	Yes	yes	0.9017	81.3456	130.057	70	305.374	305.163	5	2	4	2	5	0	5	22	45	5	5	3	1	2	2	0	2	2	1	0	0	0.588235	12.7601	7.86109	6.36583	5.04801	3.7432	7.86109	6.36583
6-methyl quinoline	MolPort-003-925-845	UNPD	Cc1ccc2ncccc2c1	Exact	Cc1ccc2ncccc2c1	53	5 g	19.8	5000	-0.484809	0.17037	Yes	Yes	yes	2.54322	46.48	65.6977	12.89	143.189	143.073	1	0	0	0	1	0	1	11	20	0	0	2	2	0	0	1	0	0	1	0	0	0.1	6.41132	3.67518	2.69956	1.7585	1.19504	3.67518	2.69956
7-Amino-3-methyl-8-oxo-5-thia-1-azabicyclo[4.2.0]oct-2-ene-2-carboxylic acid	MolPort-000-000-573	UNPD	CC1=C(N2C(SC1)C(N)C2=O)C(O)=O	Exact	CC1=C(N2C(SC1)C(N)C2=O)C(O)=O	54	100 mg	48	100	-1.52684	-1.11439	No	Yes	yes	-0.4126	51.4032	84.9327	83.63	214.246	214.041	5	3	1	2	4	1	6	14	24	2	2	2	0	1	2	0	1	2	0	0	0	0.5	8.37483	5.21929	4.47467	3.84784	2.91164	4.17054	3.36968
7-Methylguanosine	MolPort-044-561-299	DNP	C[n+]1cn(C2OC(CO)C(O)C2O)c2nc(N)nc([O-])c12	Isomer	C[n+]1cn([C@@H]2O[C@H](C[O-])[C@@H](O)[C@H]2O)c2nc(N)[nH]c(=O)c12	55	100 mg	41.28	100	-1.65962	-0.837277	No	Yes	yes	-3.8892	66.7327	117.583	153.33	297.271	297.107	10	5	2	4	8	0	10	21	36	4	0	3	2	1	1	2	1	1	0	0	0	0.545455	11.132	6.29376	4.96998	3.56535	2.55191	6.29376	4.96998
<i>N</i>-Homoveratroylhomoveratrylamine	MolPort-000-827-712	UNPD	COc1ccc(CCNC(=O)Cc2ccc(OC)c(OC)c2)cc1OC	Exact	COc1ccc(CCNC(=O)Cc2ccc(OC)c(OC)c2)cc1OC	56	100 mg	25.8	100	-1.39373	-1.39373	No	Yes	yes	2.6224	99.5097	153.574	66.02	359.422	359.173	6	1	9	1	5	1	6	26	51	0	0	2	2	0	0	0	0	0	2	0	0	0.35	15.6267	8.2939	5.6554	3.99643	2.62089	8.2939	5.6554
<i>allo</i>-Inositol	MolPort-001-785-905	UNPD	OC1C(O)C(O)C(O)C(O)C1O	Isomer	O[C@H]1[C@H](O)[C@@H](O)[C@H](O)[C@H](O)[C@@H]1O	57	100 g	42.4	100000	-2.40277	-1.65785	No	Yes	yes	-3.8346	36.0408	68.3235	121.38	180.156	180.063	6	6	0	6	6	0	6	12	24	0	0	1	0	1	1	0	0	0	0	1	1	1	6.14738	3.54919	2.94355	2.09946	1.21213	3.54919	2.94355
<i>i</i>-Urobilinogen	MolPort-044-561-864	UNPD	CCC1=C(C)C(=O)NC1Cc1[nH]c(Cc2[nH]c(CC3NC(=O)C(CC)=C3C)c(C)c2CCC(O)=O)c(CCC(O)=O)c1C	Exact	CCC1=C(C)C(=O)NC1Cc1[nH]c(Cc2[nH]c(CC3NC(=O)C(CC)=C3C)c(C)c2CCC(O)=O)c(CCC(O)=O)c1C	58	50 mg	41.28	50	-3.71787	-2.29972	No	Yes	yes	4.11964	163.03	251.974	164.38	592.737	592.326	10	6	14	6	4	2	10	43	87	2	2	4	2	0	2	2	0	2	0	0	0	0.515152	26.0461	15.1847	11.8148	9.35134	6.78841	15.1847	11.8148
<i>p</i>-Menthane	MolPort-002-501-921	UNPD	CC(C)C1CCC(C)CC1	Exact	CC(C)C1CCC(C)CC1	59	1 g	24.82	1000	-0.515674	-0.515674	No	Yes	yes	3.4687	45.96	65.0179	0	140.27	140.157	0	0	1	0	0	0	0	10	30	0	0	1	0	1	1	0	0	0	0	1	1	1	7.56048	4.69838	4.26397	3.00332	1.95253	4.69838	4.26397
Antibiotic C 1778A	MolPort-002-342-866	UNPD	CC(=O)OCC1=C(N2C(SC1)C(NC(=O)CCCC(O)=O)C2=O)C(O)=O	Exact	CC(=O)OCC1=C(N2C(SC1)C(NC(=O)CCCC(O)=O)C2=O)C(O)=O	60	100 mg	48	100	-3.58297	-1.98637	No	Yes	yes	-0.457	87.8043	152.09	150.31	386.382	386.078	10	3	8	3	7	2	11	26	44	2	2	2	0	1	2	0	1	2	0	0	0	0.533333	14.7061	8.81408	6.84485	5.15008	3.95615	7.76532	5.73985
Arauridine	MolPort-001-619-388	UNPD	OCC1OC(C(O)C1O)n1ccc(=O)[nH]c1=O	Exact	OCC1OC(C(O)C1O)n1ccc(=O)[nH]c1=O	61	100 mg	48	100	-2.14639	-1.3159	No	Yes	yes	-2.8519	54.3321	94.7188	124.78	244.203	244.07	8	4	2	4	7	0	8	17	29	4	4	2	1	1	1	1	1	1	0	0	0	0.555556	8.68481	4.98254	3.74627	2.64247	1.73752	4.98254	3.74627
Arcyriarubin A	MolPort-003-823-711	UNPD	O=C1NC(=O)C(=C1c1c[nH]c2ccccc12)c1c[nH]c2ccccc12	Exact	O=C1NC(=O)C(=C1c1c[nH]c2ccccc12)c1c[nH]c2ccccc12	62	500 mg	48	500	-1.96602	-1.10747	No	Yes	yes	3.2164	96.5611	141.907	77.75	327.343	327.101	5	3	2	3	2	2	5	25	38	0	0	5	4	0	1	2	0	1	2	0	0	0	13.09	7.96765	6.02912	4.64835	3.52585	7.96765	6.02912
Aztreonam	MolPort-003-886-345	DNP	CC1C(NC(=O)C(=NOC(C)(C)C(O)=O)c2csc(N)n2)C(=O)N1S(O)(=O)=O	Isomer	C[C@H]1[C@H](NC(=O)C(=N/OC(C)(C)C(O)=O)\c2csc(N)n2)C(=O)N1S(O)(=O)=O	63	25 mg	34.8	25	-3.65159	-2.09477	No	Yes	yes	-1.1725	95.6505	162.59	201.58	435.44	435.052	13	5	7	4	10	2	15	28	45	2	0	2	1	1	1	1	1	1	0	0	0	0.461538	16.4444	9.85561	8.39997	5.41407	3.54351	7.579	6.22123
Berberine	MolPort-001-742-620	UNPD	COc1ccc2cc3-c4cc5OCOc5cc4CC[n+]3cc2c1OC	Exact	COc1ccc2cc3-c4cc5OCOc5cc4CC[n+]3cc2c1OC	64	5 g	15	5000	-0.214157	-0.214157	Yes	Yes	yes	3.0963	92.51	144.867	40.8	336.367	336.123	5	0	2	0	4	0	5	25	43	0	0	5	3	0	2	1	0	2	2	0	0	0.25	14.1656	8.29334	6.26866	5.00073	3.76837	8.29334	6.26866
Bestatin	MolPort-003-934-465	UNPD	CC(C)CC(NC(=O)C(O)C(N)Cc1ccccc1)C(O)=O	Isomer	CC(C)C[C@H](NC(=O)[C@@H](O)[C@H](N)Cc1ccccc1)C(O)=O	65	100 mg	42.9	100	-2.35026	-1.18481	No	Yes	yes	0.5328	83.1497	129.882	112.65	308.378	308.174	6	5	8	4	4	1	6	22	46	3	0	1	1	0	0	0	0	0	1	0	0	0.5	12.8986	7.31643	5.82738	3.3101	2.14231	7.31643	5.82738
Bucharaine	MolPort-002-506-914	DNP	CC(CCC(O)C(C)(C)O)=CCOc1cc(=O)[nH]c2ccccc12	Isomer	C\C(CCC(O)C(C)(C)O)=C/COc1cc(=O)[nH]c2ccccc12	66	100 mg	48	100	-1.48773	-1.48773	No	Yes	yes	2.7652	95.3593	141.156	82.55	331.412	331.178	5	3	7	3	4	0	5	24	49	1	1	2	2	0	0	1	0	0	1	0	0	0.421053	14.3737	8.08083	6.61304	4.01079	2.38541	8.08083	6.61304
Camphene	MolPort-001-785-795	UNPD	CC1(C)C2CCC(C2)C1=C	Exact	CC1(C)C2CCC(C2)C1=C	67	250 mg	36	250	-0.480539	-0.480539	Yes	Yes	yes	2.9987	43.752	63.3225	0	136.238	136.125	0	0	0	0	0	0	0	10	26	2	2	2	0	2	2	0	0	0	0	2	2	0.8	6.98313	4.3139	4.45383	3.77367	2.74176	4.3139	4.45383
Camptothecinic acid	MolPort-042-665-909	DNP	CCC(O)(C(O)=O)c1cc2-c3nc4ccccc4cc3Cn2c(=O)c1CO	Isomer	CC[C@@](O)(C([O-])=O)c1cc2-c3nc4ccccc4cc3Cn2c(=O)c1CO	68	250 mg	52	250	-2.15023	-2.15023	No	Yes	yes	0.265	95.6586	153.709	115.48	365.365	365.114	7	2	4	2	7	0	7	27	44	1	0	4	3	0	1	2	0	1	1	0	0	0.25	14.599	8.61268	6.6613	5.2273	3.68136	8.61268	6.6613
Cephalosporin C	MolPort-002-509-173	UNPD	CC(=O)OCC1=C(N2C(SC1)C(NC(=O)CCCC(N)C(O)=O)C2=O)C(O)=O	Isomer	CC(=O)OCC1=C(N2[C@H](SC1)[C@H](NC(=O)CCCC(N)C([O-])=O)C2=O)C([O-])=O	69	100 mg	49	100	-3.87038	-2.6182	No	Yes	yes	-3.7991	90.5221	163.794	181.99	413.408	413.09	11	3	9	2	10	2	12	28	47	3	1	2	0	1	2	0	1	2	0	0	0	0.5625	15.7829	9.45181	7.39762	5.56809	4.14478	8.40306	6.29262
Chlorin e6	MolPort-044-193-576	UNPD	CCC1=C(C)C2=NC1=Cc1[nH]c(c(C(O)=O)c1C)C(CC(O)=O)=C1NC(C=c3[nH]c(=C2)c(C=C)c3C)=C(C)C1CCC(O)=O	Isomer	CCc1c(C)c2cc3[n-]c(cc4nc(C(CCC([O-])=O)C4C)c(CC([O-])=O)c4[n-]c(cc1n2)c(C)c4C([O-])=O)c(C)c3C=C	70	100 mg	43	100	-4.37015	-2.22645	No	Yes	yes	2.05456	159.75	253.408	174.37	591.644	591.227	10	0	8	0	8	0	10	44	75	2	2	5	4	0	1	4	0	1	0	0	0	0.323529	25.238	14.4602	11.2857	8.76006	6.34151	14.4602	11.2857
Coenzyme I	MolPort-003-666-238	UNPD	NC(=O)c1ccc[n+](c1)C1OC(COP([O-])(=O)OP(O)(=O)OCC2OC(C(O)C2O)n2cnc3c(N)ncnc23)C(O)C1O	Exact	NC(=O)c1ccc[n+](c1)[C@@H]1O[C@H](COP([O-])(=O)OP(O)(=O)OC[C@H]2O[C@H]([C@H](O)[C@@H]2O)n2cnc3c(N)ncnc23)[C@@H](O)[C@H]1O	71	1 g	26	1000	-5.42851	-3.14856	No	Yes	yes	-3.6479	137.158	245.954	321.09	663.43	663.109	21	9	11	7	18	1	23	44	71	10	2	5	3	2	2	3	2	2	0	0	0	0.47619	23.9815	15.539	12.6697	9.3043	6.62172	12.583	9.66857
DBT	MolPort-000-153-847	UNPD	c1ccc2c(c1)sc1ccccc21	Exact	c1ccc2c(c1)sc1ccccc21	72	5 g	19.8	5000	-0.502252	-0.502252	No	Yes	yes	4.0545	59.331	80.4351	0	184.263	184.035	0	0	0	0	1	0	1	13	21	0	0	3	3	0	0	1	0	0	2	0	0	0	7.84355	5.12945	4.17816	3.43603	2.78082	4.31295	3.09438
Di-Me ether-2-Methyl-1,4-benzenediol	MolPort-001-784-474	UNPD	COc1ccc(OC)c(C)c1	Exact	COc1ccc(OC)c(C)c1	73	1 g	28	1000	-0.60038	-0.60038	No	Yes	yes	2.01222	44.283	66.7533	18.46	152.193	152.084	2	0	2	0	2	0	2	11	23	0	0	1	1	0	0	0	0	0	1	0	0	0.333333	7.04855	3.46278	2.33555	1.60201	0.977893	3.46278	2.33555
Ellipticine	MolPort-001-839-649	UNPD	Cc1c2[nH]c3ccccc3c2c(C)c2cnccc12	Exact	Cc1c2[nH]c3ccccc3c2c(C)c2cnccc12	74	50 mg	42	50	-0.805409	-0.187184	Yes	Yes	yes	4.48614	80.5797	110.635	28.68	246.313	246.116	2	1	0	1	1	0	2	19	33	0	0	4	4	0	0	2	0	0	2	0	0	0.117647	10.9887	6.50443	5.09184	4.08516	3.10234	6.50443	5.09184
Estra-1,3,5(10)-triene-3,16,17-triol	MolPort-003-892-015	UNPD	CC12CCC3C(CCc4cc(O)ccc34)C1CC(O)C2O	Exact	CC12CCC3C(CCc4cc(O)ccc34)C1CC(O)C2O	75	1 g	49	1000	-2.18807	-1.41341	No	Yes	yes	2.58	80.1204	125.176	60.69	288.387	288.173	3	3	0	3	3	0	3	21	45	6	6	4	1	2	3	0	0	0	1	2	3	0.666667	12.496	8.18416	7.59101	6.68331	5.55632	8.18416	7.59101
Estrone	MolPort-001-742-529	UNPD	CC12CCC3C(CCc4cc(O)ccc34)C1CCC2=O	Isomer	C[C@]12CC[C@H]3[C@@H](CCc4cc(O)ccc34)[C@@H]1CCC2=O	76	1 g	19	1000	-1.70776	-0.933103	No	Yes	yes	3.8174	77.7308	119.749	37.3	270.372	270.162	2	1	0	1	2	0	2	20	42	4	0	4	1	2	3	0	0	0	1	2	3	0.611111	12.0622	7.94519	7.21663	6.41914	5.33979	7.94519	7.21663
Folinic acid	MolPort-042-644-432	UNPD	Nc1nc2NCC(CNc3ccc(cc3)C(=O)NC(CCC(O)=O)C(O)=O)N(C=O)c2c(=O)[nH]1	Exact	Nc1nc(=O)c2N(C=O)C(CNc3ccc(cc3)C(=O)NC(CCC([O-])=O)C([O-])=O)CNc2[nH]1	77	100 mg	48	100	-3.53803	-2.84849	No	Yes	yes	-3.4005	115.525	191.717	225.5	471.43	471.151	14	6	10	5	11	2	14	34	55	2	2	3	2	0	1	1	0	1	1	0	0	0.3	17.6994	10.1205	7.41222	5.10994	3.38988	10.1205	7.41222
Fructose	MolPort-006-110-125	DNP	OCC(O)C(O)C(O)C(=O)CO	Isomer	OC[C@@H](O)[C@@H](O)[C@H](O)C(=O)CO	78	100 g	18	100000	-1.50329	-1.50329	No	Yes	yes	-3.3772	37.199	68.6967	118.22	180.156	180.063	6	5	5	5	6	0	6	12	24	3	0	0	0	0	0	0	0	0	0	0	0	0.833333	6.29058	3.32832	2.30978	1.3905	0.602409	3.32832	2.30978
Fujimycin	MolPort-044-809-828	DNP	COC1CC(CCC1O)C=C(C)C1OC(=O)C2CCCCN2C(=O)C(=O)C2(O)OC(C(CC2C)OC)C(CC(C)CC(C)=CC(CC=C)C(=O)CC(O)C1C)OC	Isomer	COC1CC(CCC1O)\C=C(/C)C1OC(=O)C2CCCCN2C(=O)C(=O)C2(O)OC(C(CC2C)OC)C(CC(C)C\C(C)=C\C(CC=C)C(=O)CC(O)C1C)OC	79	100 mg	48	100	-3.98007	-3.19874	No	Yes	yes	4.639	212.592	338.696	178.36	804.031	803.482	13	3	7	3	12	1	13	57	126	14	14	4	0	3	4	0	2	3	0	1	1	0.772727	35.3931	20.8861	17.2718	12.8737	9.42477	20.8861	17.2718
Gluconic acid	MolPort-019-781-265	UNPD	OCC(O)C(O)C(O)C(O)C(O)=O	Exact	OCC(O)C(O)C(O)C(O)C([O-])=O	80	100 mg	25.8	100	-2.42759	-2.42759	No	Yes	yes	-4.8278	36.12	73.4909	141.28	195.147	195.051	7	5	5	5	7	0	7	13	24	4	4	0	0	0	0	0	0	0	0	0	0	0.833333	6.56907	3.4542	2.49498	1.49618	0.661799	3.4542	2.49498
Hastacine	MolPort-001-970-710	DNP	CC=C1CC(C)C(C)(O)C(=O)OCC2CCN3CCC(OC1=O)C23	Isomer	C\C=C1\CC(C)C(C)(O)C(=O)OCC2CCN3CCC(OC1=O)C23	81	500 mg	48	500	-1.15171	-0.699152	No	Yes	yes	1.2727	87.0858	142.34	76.07	337.416	337.189	6	1	0	1	6	0	6	24	51	5	5	3	0	3	3	0	3	3	0	0	0	0.777778	14.6568	8.8404	7.47282	5.96999	4.11441	8.8404	7.47282
Huperzine A	MolPort-003-941-684	DNP	CC=C1C2Cc3[nH]c(=O)ccc3C1(N)CC(C)=C2	Isomer	CC=C1[C@@H]2Cc3[nH]c(=O)ccc3[C@@]1(N)CC(C)=C2	82	100 mg	27	100	-1.78714	-0.502892	No	Yes	yes	1.9975	72.2531	106.411	58.88	242.322	242.142	3	3	0	2	2	0	3	18	36	2	0	3	1	0	2	1	0	0	0	0	2	0.4	10.7866	6.3991	5.4306	4.17422	3.57231	6.3991	5.4306
Inosine	MolPort-002-319-945	UNPD	OCC1OC(C(O)C1O)n1cnc2c1nc[nH]c2=O	Exact	OCC1OC(C(O)C1O)n1cnc2c1nc[nH]c2=O	83	500 mg	48	500	-2.21215	-1.37151	No	Yes	yes	-2.2689	61.1581	105.668	133.49	268.229	268.081	9	4	2	4	8	0	9	19	31	4	4	3	2	1	1	2	1	1	0	0	0	0.5	9.67099	5.65869	4.28457	3.15648	2.15908	5.65869	4.28457
Isoimperatorin	MolPort-001-740-269	UNPD	CC(C)=CCOc1c2ccoc2cc2oc(=O)ccc12	Exact	CC(C)=CCOc1c2ccoc2cc2oc(=O)ccc12	84	100 mg	50	100	-0.703712	-0.703712	No	Yes	yes	3.8842	77.182	114.804	52.58	270.284	270.089	4	0	3	0	4	0	4	20	34	0	0	3	3	0	0	2	0	0	1	0	0	0.1875	11.3042	6.35196	4.79682	3.02796	2.05734	6.35196	4.79682
Isorhamnetin 3,4'-diglycosides	MolPort-000-755-503	UNPD	COc1cc(ccc1OC1OC(CO)C(O)C(O)C1O)-c1oc2cc(O)cc(O)c2c(=O)c1OC1OC(CO)C(O)C(O)C1O	Exact	COc1cc(ccc1OC1OC(CO)C(O)C(O)C1O)-c1oc2cc(O)cc(O)c2c(=O)c1OC1OC(CO)C(O)C(O)C1O	85	25 mg	44	25	-5.86681	-3.56884	No	Yes	yes	-2.7628	146.592	252.379	278.66	640.547	640.164	17	10	8	10	17	0	17	45	77	10	10	5	3	2	2	1	2	2	2	0	0	0.464286	23.4043	13.552	10.4234	7.5175	5.04228	13.552	10.4234
Leucettamine B	MolPort-003-831-196	UNPD	CN1C(N)=NC(=O)C1=Cc1ccc2OCOc2c1	Isomer	CN1C(=N)NC(=O)\C1=C/c1ccc2OCOc2c1	86	100 mg	43	100	-1.70288	-0.887512	No	Yes	yes	0.75257	64.1744	103.303	74.65	245.238	245.08	6	2	1	2	4	1	6	18	29	0	0	3	1	1	2	0	1	2	1	0	0	0.166667	9.68847	5.39953	4.00402	2.86135	1.85135	5.39953	4.00402
Lincomycin	MolPort-002-323-205	UNPD	CCCC1CC(N(C)C1)C(=O)NC(C(C)O)C1OC(SC)C(O)C(O)C1O	Exact	CCCC1CC(N(C)C1)C(=O)NC(C(C)O)C1OC(SC)C(O)C(O)C1O	87	100 mg	48	100	-2.13274	-1.71457	No	Yes	yes	-0.857	103.241	164.816	122.49	406.545	406.214	8	5	7	5	8	1	9	27	61	9	9	2	0	2	2	0	2	2	0	0	0	0.944444	17.3019	10.9066	8.73334	6.51042	4.81155	9.61872	7.79732
Lindelofin-N-oxid	MolPort-007-980-820	UNPD	CC(C)C(O)(C(C)O)C(=O)OCC1CC[N+]2([O-])CCCC12	Isomer	CC(C)C(O)(C(C)O)C(=O)OC[C@@H]1CC[N+]2([O-])CCC[C@@H]12	88	100 mg	48	100	-2.35154	-0.874164	No	Yes	yes	0.7944	76.918	125.418	89.82	301.383	301.189	6	2	5	2	5	0	6	21	48	5	3	2	0	2	2	0	2	2	0	0	0	0.933333	13.1184	7.86944	6.91239	5.33608	3.82484	7.86944	6.91239
Lyxoflavin	MolPort-001-785-965	UNPD	Cc1cc2nc3-c(nc(=O)[nH]c3=O)n(CC(O)C(O)C(O)CO)c2cc1C	Exact	Cc1cc2nc3c(nc(=O)[nH]c3=O)n(CC(O)C(O)C(O)CO)c2cc1C	89	100 mg	48	100	-2.54535	-1.68784	No	Yes	yes	-1.72356	95.6209	152.292	161.56	376.369	376.138	10	5	5	5	9	0	10	27	47	3	3	3	1	0	2	0	0	2	1	0	0	0.411765	14.748	8.29481	6.49875	4.56954	2.89422	8.29481	6.49875
Marmesin	MolPort-001-913-428	UNPD	CC(C)(O)C1Cc2cc3ccc(=O)oc3cc2O1	Exact	CC(C)(O)C1Cc2cc3ccc(=O)oc3cc2O1	90	50 mg	48	50	-0.763047	-0.763047	No	Yes	yes	1.8674	66.9018	103.806	59.67	246.262	246.089	4	1	1	1	4	0	4	18	32	1	1	3	2	0	1	1	0	1	1	0	0	0.357143	10.2658	5.89167	5.21647	3.26493	2.20177	5.89167	5.21647
Me ether-2,4,6-Tribromophenol,9CI,	MolPort-000-881-920	UNPD	COc1c(Br)cc(Br)cc1Br	Exact	COc1c(Br)cc(Br)cc1Br	91	5 g	18	5000	-0.289761	-0.289761	Yes	Yes	yes	3.9827	56.094	90.5125	9.23	344.828	341.789	1	0	1	0	1	0	4	11	16	0	0	1	1	0	0	0	0	0	1	0	0	0.142857	10.4548	5.21301	4.52703	2.80309	3.30638	2.83402	1.90268
Me ether-6-Hydroxy-2(3H)-benzothiazolone	MolPort-004-751-398	UNPD	COc1ccc2[nH]c(=O)sc2c1	Exact	COc1ccc2[nH]c(=O)sc2c1	92	100 mg	45.32	100	-1.3402	-0.493659	Yes	Yes	yes	1.5982	48.9977	72.6131	42.09	181.216	181.02	3	1	1	1	3	0	4	12	19	0	0	2	2	0	0	1	0	0	1	0	0	0.125	7.27329	4.27928	3.39135	2.4733	1.81752	3.46278	2.37661
Methoxatin	MolPort-044-181-296	UNPD	OC(=O)c1cc2c([nH]1)-c1c(cc(nc1C(=O)C2=O)C(O)=O)C(O)=O	Exact	OC(=O)c1cc(nc2C(=O)C(=O)c3cc([nH]c3-c12)C([O-])=O)C([O-])=O	93	50 mg	50	50	-4.10044	-2.57774	No	Yes	yes	-2.1191	68.305	130.926	180.38	328.192	327.998	10	2	3	2	8	0	10	24	28	0	0	3	2	0	1	2	0	0	0	0	1	0	11.4069	6.25439	4.78867	3.41252	2.40634	6.25439	4.78867
N,N-Dioxide-1,2,3,4,6,7,8,9-Octahydrophenazine	MolPort-000-783-878	UNPD	[O-][n+]1c2CCCCc2[n+]([O-])c2CCCCc12	Exact	[O-][n+]1c2CCCCc2[n+]([O-])c2CCCCc12	94	100 mg	48	100	-0.518266	-0.518266	No	Yes	yes	0.711	57.646	94.6951	53.88	220.272	220.121	4	0	0	0	2	0	4	16	32	0	0	3	1	0	2	1	0	0	0	0	2	0.666667	9.36778	6.17379	4.78974	3.80116	2.9478	6.17379	4.78974
N-(2-methylpropyl)-3,4-dimethoxybenzamide	MolPort-002-084-465	UNPD	COc1ccc(cc1OC)C(=O)NCC(C)C	Exact	COc1ccc(cc1OC)C(=O)NCC(C)C	95	100 mg	25.8	100	-0.904307	-0.904307	No	Yes	yes	2.0896	66.7172	101.924	47.56	237.299	237.136	4	1	5	1	3	1	4	17	36	0	0	1	1	0	0	0	0	0	1	0	0	0.461538	10.7413	5.58341	4.17363	2.3166	1.37635	5.58341	4.17363
N-Ac-Isatin	MolPort-000-183-215	UNPD	CC(=O)N1C(=O)C(=O)c2ccccc12	Exact	CC(=O)N1C(=O)C(=O)c2ccccc12	96	1 g	48	1000	-0.348861	-0.348861	Yes	Yes	yes	0.7624	48.9395	80.1297	54.45	189.17	189.043	4	0	0	0	3	2	4	14	21	0	0	2	1	0	1	0	0	1	1	0	0	0.1	7.48136	4.11054	3.00585	2.10181	1.49941	4.11054	3.00585
N-Benzoyl-2-Aminobenzyl alcohol	MolPort-002-814-819	UNPD	OCc1ccccc1NC(=O)c1ccccc1	Exact	OCc1ccccc1NC(=O)c1ccccc1	97	100 mg	25.8	100	-1.03465	-1.03465	No	Yes	yes	2.4312	66.76	99.724	49.33	227.263	227.095	3	2	3	2	2	1	3	17	30	0	0	2	2	0	0	0	0	0	2	0	0	0.0714286	9.25872	5.36194	3.63541	2.47189	1.56414	5.36194	3.63541
Novobiocin	MolPort-006-309-642	UNPD	COC1C(OC(N)=O)C(O)C(Oc2ccc3c(O)c(NC(=O)c4ccc(O)c(CC=C(C)C)c4)c(=O)oc3c2C)OC1(C)C	Exact	COC1C(OC(N)=O)C(O)C(Oc2ccc3c([O-])c(NC(=O)c4ccc(O)c(CC=C(C)C)c4)c(=O)oc3c2C)OC1(C)C	98	100 mg	43	100	-3.90901	-2.35526	No	Yes	yes	2.99512	156.702	252.33	202.84	611.624	611.225	13	5	8	4	11	2	13	44	79	4	4	4	3	1	1	1	1	1	2	0	0	0.387097	25.1266	13.6965	11.1982	7.30542	5.0487	13.6965	11.1982
Octa-Ac-4-O-alpha-D-Mannopyranosyl-D-mannose	MolPort-002-903-758	UNPD	CC(=O)OCC1OC(OC(C)=O)C(OC(C)=O)C(OC(C)=O)C1OC1OC(COC(C)=O)C(OC(C)=O)C(OC(C)=O)C1OC(C)=O	Isomer	CC(=O)OC[C@H]1O[C@@H](OC(C)=O)[C@H](OC(C)=O)[C@@H](OC(C)=O)[C@@H]1O[C@@H]1O[C@H](COC(C)=O)[C@@H](OC(C)=O)[C@H](OC(C)=O)[C@H]1OC(C)=O	99	1 g	25.9	1000	-1.77342	-1.77342	No	Yes	yes	-0.8308	144.997	268.122	238.09	678.593	678.201	19	0	12	0	19	0	19	47	85	10	0	2	0	2	2	0	2	2	0	0	0	0.714286	26.9444	14.1549	10.2714	6.16772	4.73076	14.1549	10.2714
Octanedioic acid	MolPort-001-759-311	UNPD	OC(=O)CCCCCCC(O)=O	Exact	OC(=O)CCCCCCC(O)=O	100	250 mg	16	250	-2.31236	-1.55949	No	Yes	yes	1.4962	42.9736	71.2054	74.6	174.196	174.089	4	2	7	2	2	0	4	12	26	0	0	0	0	0	0	0	0	0	0	0	0	0.75	6.95356	4.06257	2.70169	1.53128	0.906005	4.06257	2.70169
Ornidazole	MolPort-003-959-102	DNP	Cc1ncc(n1CC(O)CCl)[N+]([O-])=O	Exact	Cc1ncc(n1CC(O)CCl)[N+]([O-])=O	101	5 g	44.4	5000	-0.649602	-0.649602	No	Yes	yes	0.69942	50.3452	85.2804	81.19	219.628	219.041	6	1	4	1	5	0	7	14	24	1	1	1	1	0	0	1	0	0	0	0	0	0.571429	8.30816	4.49916	3.14806	2.14876	1.18479	3.96463	2.83945
Pregnane-3,20-diol	MolPort-006-069-322	UNPD	CC(O)C1CCC2C3CCC4CC(O)CCC4(C)C3CCC12C	Isomer	C[C@H](O)[C@H]1CC[C@H]2[C@@H]3CC[C@@H]4C[C@H](O)CC[C@]4(C)[C@H]3CC[C@]12C	102	50 mg	42	50	-1.41329	-1.41329	No	Yes	yes	4.387	92.9046	141.603	40.46	320.517	320.272	2	2	1	2	2	0	2	23	59	9	0	4	0	4	4	0	0	0	0	4	4	1	15.2998	10.2215	10.0541	9.29374	8.06845	10.2215	10.0541
Quinamine	MolPort-002-800-423	UNPD	OC12CCOC1(Nc1ccccc21)C1CC2CCN1CC2C=C	Exact	OC12CCOC1(Nc1ccccc21)C1CC2CCN1CC2C=C	103	100 mg	25.8	100	-2.20491	-0.883304	No	Yes	yes	2.3127	89.0335	136.68	44.73	312.413	312.184	4	2	2	2	4	0	4	23	47	5	5	6	1	4	5	0	4	5	1	0	0	0.578947	13.3712	8.78455	7.55972	6.67774	5.50547	8.78455	7.55972
Quinidine	MolPort-027-637-282	UNPD	COc1ccc2nccc(C(O)C3CC4CCN3CC4C=C)c2c1	Isomer	COc1ccc2nccc([C@H](O)[C@H]3C[C@H]4CCN3C[C@H]4C=C)c2c1	104	1 g	10	1000	-1.34978	-0.241138	Yes	Yes	yes	3.1732	95.0268	142.313	45.59	324.424	324.184	4	1	4	1	4	0	4	24	48	4	0	5	2	3	3	1	3	3	1	0	0	0.45	14.0589	8.68299	6.97439	5.81948	4.44431	8.68299	6.97439
RiboflavinE.9CI,INN-2',3',4',5'-Tetra-Ac	MolPort-002-529-884	UNPD	CC(=O)OCC(OC(C)=O)C(OC(C)=O)C(Cn1c-2nc(=O)[nH]c(=O)c-2nc2cc(C)c(C)cc12)OC(C)=O	Exact	CC(=O)OCC(OC(C)=O)C(OC(C)=O)C(Cn1c2cc(C)c(C)cc2nc2c1nc(=O)[nH]c2=O)OC(C)=O	105	100 mg	43	100	-2.0847	-1.22719	No	Yes	yes	0.55964	133.81	221.135	185.84	544.517	544.181	14	1	9	1	13	0	14	39	67	3	3	3	1	0	2	0	0	2	1	0	0	0.44	22.2251	11.8328	8.86329	5.70737	4.02748	11.8328	8.86329
Scopolamine	MolPort-002-052-054	UNPD	CN1C2CC(CC1C1OC21)OC(=O)C(CO)c1ccccc1	Exact	CN1C2CC(CC1C1OC21)OC(=O)C(CO)c1ccccc1	106	100 mg	48	100	-1.21689	-0.76376	No	Yes	yes	0.9181	79.3828	129.371	62.3	303.358	303.147	5	1	4	1	5	0	5	22	43	5	5	4	1	3	3	0	3	3	1	0	0	0.588235	12.5913	7.92447	6.54162	5.32679	4.04451	7.92447	6.54162
Selinidin	MolPort-001-913-423	UNPD	CC=C(C)C(=O)OC1Cc2c(OC1(C)C)ccc1ccc(=O)oc21	Isomer	C\C=C(/C)C(=O)OC1Cc2c(OC1(C)C)ccc1ccc(=O)oc21	107	100 mg	48	100	-0.773812	-0.773812	No	Yes	yes	3.3845	90.206	139.422	65.74	328.364	328.131	5	0	2	0	5	0	5	24	44	1	1	3	2	0	1	1	0	1	1	0	0	0.368421	14.2124	7.90244	6.49031	4.39181	2.76487	7.90244	6.49031
Stevioside	MolPort-019-910-846	UNPD	CC12CCCC(C)(C1CCC13CC(=C)C(C1)(CCC23)OC1OC(CO)C(O)C(O)C1OC1OC(CO)C(O)C(O)C1O)C(=O)OC1OC(CO)C(O)C(O)C1O	Exact	CC12CCCC(C)(C1CCC13CC(=C)C(C1)(CCC23)OC1OC(CO)C(O)C(O)C1OC1OC(CO)C(O)C(O)C1O)C(=O)OC1OC(CO)C(O)C(O)C1O	108	100 mg	43	100	-5.32265	-4.57772	No	Yes	yes	-2.9381	186.396	324.091	294.98	804.88	804.378	18	11	9	11	18	0	18	56	116	21	21	7	0	7	7	0	3	3	0	4	4	0.921053	31.7844	19.8616	17.9982	14.9711	12.0137	19.8616	17.9982
Tanshinone I	MolPort-002-507-609	UNPD	Cc1coc-2c1C(=O)C(=O)c1c-2ccc2c(C)cccc12	Exact	Cc1coc-2c1C(=O)C(=O)c1c-2ccc2c(C)cccc12	109	100 mg	48	100	-0.571872	-0.571872	No	Yes	yes	4.09564	79.785	120.741	47.28	276.291	276.079	3	0	0	0	3	0	3	21	33	0	0	4	3	0	1	1	0	0	2	0	1	0.111111	11.6888	6.79145	5.43924	4.1594	3.10046	6.79145	5.43924
Taurocholic acid	MolPort-028-960-262	UNPD	CC(CCC(=O)NCCS(O)(=O)=O)C1CCC2C3C(O)CC4CC(O)CCC4(C)C3CC(O)C12C	Exact	C[C@H](CCC(=O)NCCS([O-])(=O)=O)[C@H]1CC[C@H]2[C@@H]3[C@H](O)CC4C[C@H](O)CC[C@]4(C)[C@H]3C[C@H](O)[C@]12C	110	100 mg	49.8	100	-3.03218	-3.03218	No	Yes	yes	2.0255	129.975	209.562	146.99	514.705	514.284	8	4	7	4	7	1	9	35	79	11	1	4	0	4	4	0	0	0	0	4	4	0.961538	22.1737	15.0919	14.177	11.7258	9.44755	13.5146	12.6534
Tetracycline	MolPort-001-934-121	UNPD	CN(C)C1C2CC3C(=C(O)C2(O)C(=O)C(C(N)=O)=C1O)C(=O)c1c(O)cccc1C3(C)O	Exact	CN(C)C1C2CC3C(=C(O)C2(O)C(=O)C(C(N)=O)=C1O)C(=O)c1c(O)cccc1C3(C)O	111	100 mg	43	100	-4.35333	-2.42124	No	Yes	yes	-0.2144	109.541	182.429	181.62	444.44	444.153	10	7	2	6	9	1	10	32	56	5	5	4	1	0	3	0	0	0	1	0	3	0.409091	17.6566	9.97026	8.96185	7.02222	5.50875	9.97026	8.96185
Uridine diphosphate acetylglucosamine	MolPort-039-337-033	UNPD	CC(=O)NC1C(OP(O)(=O)OP(O)(=O)OCC2OC(C(O)C2O)n2ccc(=O)[nH]c2=O)OC(CO)C(O)C1O	Isomer	CC(=O)N[C@@H]1[C@@H](O)[C@H](O)[C@@H](CO)O[C@@H]1OP([O-])(=O)OP([O-])(=O)OC[C@H]1O[C@H]([C@H](O)[C@@H]1O)n1ccc(=O)[nH]c1=O	112	50 mg	41.28	50	-6.09587	-4.42947	No	Yes	yes	-5.9139	115.946	217.074	311.52	605.339	605.067	20	7	10	7	18	1	22	39	64	11	2	3	1	2	2	1	2	2	0	0	0	0.705882	21.5306	13.8609	11.285	8.07448	5.8291	10.9397	8.37394
Uridine diphosphate glucose	MolPort-044-727-630	UNPD	OCC1OC(OP(O)(=O)OP(O)(=O)OCC2OC(C(O)C2O)n2ccc(=O)[nH]c2=O)C(O)C(O)C1O	Isomer	OC[C@H]1O[C@@H](OP([O-])(=O)OP([O-])(=O)OC[C@H]2O[C@H]([C@H](O)[C@@H]2O)n2ccc(=O)[nH]c2=O)[C@H](O)[C@@H](O)[C@@H]1O	113	100 mg	64.5	100	-6.00235	-4.42691	No	Yes	yes	-6.0577	104.349	199.427	302.65	564.286	564.04	19	7	9	7	18	0	21	36	58	11	2	3	1	2	2	1	2	2	0	0	0	0.733333	19.5696	12.8763	10.5493	7.67216	5.41677	9.95509	7.63822
[3,3':3'(2'<i>H</i>),3''-Ter-1<i>H</i>-indol]-2'-one	MolPort-001-017-169	UNPD	O=C1Nc2ccccc2C1(c1c[nH]c2ccccc12)c1c[nH]c2ccccc12	Exact	O=C1Nc2ccccc2C1(c1c[nH]c2ccccc12)c1c[nH]c2ccccc12	114	100 mg	43	100	-1.35423	-1.35423	No	Yes	yes	4.9357	111.551	160.763	60.68	363.42	363.137	4	3	2	3	1	1	4	28	45	0	0	6	5	0	1	2	0	1	3	0	0	0.0416667	14.9912	9.34088	7.24558	5.90637	4.70093	9.34088	7.24558
adam	MolPort-001-766-730	UNPD	C1C2CC3CC1CC(C2)C3	Exact	C1C2CC3CC1CC(C2)C3	115	250 mg	36	250	-0.447548	-0.447548	Yes	Yes	yes	2.8326	41.662	63.0062	0	136.238	136.125	0	0	0	0	0	0	0	10	26	0	0	4	0	4	4	0	0	0	0	4	4	1	6.55204	4.89898	4.87832	4	3.98313	4.89898	4.87832
betanidin-5-O-beta-D-glucoside	MolPort-039-336-871	UNPD	OCC1OC(Oc2cc3CC(C(O)=O)[N+](=CC=C4CC(NC(=C4)C(O)=O)C(O)=O)c3cc2O)C(O)C(O)C1O	Isomer	OC[C@H]1O[C@@H](Oc2cc3CC(C([O-])=O)\[N+](=C/C=C4\CC(NC(=C4)C(O)=O)C(O)=O)c3cc2O)[C@H](O)[C@@H](O)[C@@H]1O	116	1 g	19	1000	-5.12087	-3.80876	No	Yes	yes	-3.6983	123.964	219.324	249.38	550.473	550.143	15	8	7	8	12	0	15	39	65	7	2	4	1	1	3	0	1	3	1	0	0	0.416667	20.0767	11.7146	9.2031	6.62809	4.56835	11.7146	9.2031
conpropine	MolPort-000-715-731	UNPD	CCCN1C2CCC1CC(C2)OC(=O)c1ccc(OC)c(OC)c1	Exact	CCCN1C2CCC1CC(C2)OC(=O)c1ccc(OC)c(OC)c1	117	100 mg	50	100	-1.11693	-0.634917	No	Yes	yes	3.266	91.7905	143.426	48	333.428	333.194	5	0	6	0	5	0	5	24	51	2	2	3	1	2	2	0	2	2	1	0	0	0.631579	14.7869	8.84595	6.69131	5.21584	4.12638	8.84595	6.69131
[truncated: 9 more columns]

## Sheet: Table3
											Issue date: February 7, 2019
Quotation RL28N5951609-Table3 - search for 5mg (bigger pack sizes may be offered)
Valid till March 7, 2019.
#	MolPort ID	Supplier	Catalogue number	Lead Time (business days)	Ref given #	Search Criteria	Match Type	SMILES	Availability	Compound State	Unit	Unit Price (USD)	QTY	Price (USD)
1.	MolPort-000-139-474	AK Scientific	D166	7	8	Cc1cccc2[nH]ccc12	Exact	Cc1cccc2[nH]ccc12	In stock	liquid	1 g	10	1	10
2.	MolPort-000-153-847	AK Scientific	J91846	7	72	c1ccc2c(c1)sc1ccccc21	Exact	c1ccc2c(c1)sc1ccccc21	In stock	powder	5 g	10	1	10
3.	MolPort-000-183-215	AK Scientific	F849	7	96	CC(=O)N1C(=O)C(=O)c2ccccc12	Exact	CC(=O)N1C(=O)C(=O)c2ccccc12	In stock	powder	1 g	22	1	22
4.	MolPort-001-739-662	AK Scientific	C812	7	83	OCC1OC(C(O)C1O)n1cnc2c1nc[nH]c2=O	Isomer	OC[C@H]1O[C@H]([C@H](O)[C@@H]1O)n1cnc2c1nc[nH]c2=O |r|	In stock	powder	5 g	14	1	14
5.	MolPort-001-741-660	AK Scientific	J10546	7	13	Oc1ccc(\C=C\C(=O)c2ccc(O)cc2O)cc1	Exact	Oc1ccc(\C=C\C(=O)c2ccc(O)cc2O)cc1	In stock	powder	5 mg	19	1	19
6.	MolPort-001-742-529	AK Scientific	J90629	7	76	C[C@]12CC[C@H]3[C@@H](CCc4cc(O)ccc34)[C@@H]1CCC2=O	Exact	C[C@]12CC[C@H]3[C@@H](CCc4cc(O)ccc34)[C@@H]1CCC2=O |r|	In stock	powder	1 g	10	1	10
7.	MolPort-001-759-871	AK Scientific	L091	7	17	OC1=CC(=O)C(O)=CC1=O	Exact	OC1=CC(=O)C(O)=CC1=O |c:6,t:1|	In stock	powder	1 g	14	1	14
8.	MolPort-001-760-592	AK Scientific	L975	7	33	c1ccc2cc3ccccc3cc2c1	Exact	c1ccc2cc3ccccc3cc2c1	In stock	powder	5 g	10	1	10
9.	MolPort-001-784-474	AK Scientific	X4517	7	73	COc1ccc(OC)c(C)c1	Exact	COc1ccc(OC)c(C)c1	In stock	liquid	1 g	28	1	28
10.	MolPort-001-785-905	AK Scientific	K572	7	57	O[C@H]1[C@H](O)[C@@H](O)[C@H](O)[C@H](O)[C@@H]1O	Exact	O[C@H]1[C@H](O)[C@@H](O)[C@H](O)[C@H](O)[C@@H]1O |r|	In stock	powder	5 g	10	1	10
11.	MolPort-002-525-341	AK Scientific	Q438	7	16	OCC1OC(Oc2cc(O)cc(O)c2C(=O)CCc2ccc(O)cc2)C(O)C(O)C1O	Isomer	OC[C@H]1O[C@@H](Oc2cc(O)cc(O)c2C(=O)CCc2ccc(O)cc2)[C@H](O)[C@@H](O)[C@@H]1O |r|	In stock	powder	1 g	15	1	15
12.	MolPort-002-903-758	AK Scientific	C617	7	99	CC(=O)OC[C@H]1O[C@@H](OC(C)=O)[C@H](OC(C)=O)[C@@H](OC(C)=O)[C@@H]1O[C@@H]1O[C@H](COC(C)=O)[C@@H](OC(C)=O)[C@H](OC(C)=O)[C@H]1OC(C)=O	Exact	CC(=O)OC[C@H]1O[C@@H](OC(C)=O)[C@H](OC(C)=O)[C@@H](OC(C)=O)[C@@H]1O[C@@H]1O[C@H](COC(C)=O)[C@@H](OC(C)=O)[C@H](OC(C)=O)[C@H]1OC(C)=O |r|	In stock	powder	1 g	12	1	12
13.	MolPort-002-919-246	AK Scientific	G210	7	15	OCC1OC(CC1O)n1ccc(O)nc1=O	Isomer	OC[C@H]1O[C@H](C[C@@H]1O)n1ccc(=O)[nH]c1=O |r|	In stock	powder	1 g	13	1	13
14.	MolPort-003-925-845	AK Scientific	B831	7	53	Cc1ccc2ncccc2c1	Exact	Cc1ccc2ncccc2c1	In stock	liquid	5 g	13	1	13
15.	MolPort-003-927-373	AK Scientific	C579	7	80	OCC(O)C(O)C(O)C(O)C([O-])=O	Isomer	[Na+].OC[C@@H](O)[C@@H](O)[C@H](O)[C@@H](O)C([O-])=O	In stock	powder	5 g	10	1	10
16.	MolPort-003-941-684	AK Scientific	Q437	7	82	CC=C1[C@@H]2Cc3[nH]c(=O)ccc3[C@@]1(N)CC(C)=C2	Isomer	CC=C1[C@@H]2Cc3[nH]c(=O)ccc3[C@@]1(N)CC(C)=C2 |c:18|	In stock	powder	5 mg	35	1	35
17.	MolPort-003-983-295	AK Scientific	2516AH	7	87	CCCC1CC(N(C)C1)C(=O)NC(C(C)O)C1OC(SC)C(O)C(O)C1O	Isomer	O.Cl.CCC[C@@H]1C[C@H](N(C)C1)C(=O)N[C@H]([C@@H](C)O)[C@H]1O[C@H](SC)[C@H](O)[C@@H](O)[C@H]1O |r|	In stock	solid	1 g	27	1	27
18.	MolPort-003-983-592	AK Scientific	V0232	7	3	COC(=O)C[C@](O)(CCCC(C)(C)O)C(=O)O[C@H]1[C@H]2c3cc4OCOc4cc3CCN3CCC[C@]23C=C1OC	Exact	COC(=O)C[C@](O)(CCCC(C)(C)O)C(=O)O[C@H]1[C@H]2c3cc4OCOc4cc3CCN3CCC[C@]23C=C1OC |r,c:39|	In stock	powder	5 mg	61	1	61
19.	MolPort-006-114-465	AK Scientific	AMTDA183	7	22	Cc1ccc2Cc3ccccc3-c2c1	Exact	Cc1ccc2Cc3ccccc3-c2c1	In stock	N/A	100 mg	95	1	95
20.	MolPort-023-220-607	AK Scientific	J90681	7	20	CCC(C[C@H](N)C(O)=O)C(O)=O	Exact	CCC(C[C@H](N)C(O)=O)C(O)=O |r|	In stock	powder	5 g	15	1	15
21.	MolPort-027-637-282	AK Scientific	X5038	7	104	COc1ccc2nccc([C@H](O)[C@H]3C[C@H]4CCN3C[C@H]4C=C)c2c1	Exact	O.O.Cl.COc1ccc2nccc([C@H](O)[C@H]3C[C@H]4CCN3C[C@H]4C=C)c2c1 |r|	In stock	powder	1 g	13	1	13
22.	MolPort-028-960-262	AK Scientific	J10076	7	110	C[C@H](CCC(=O)NCCS([O-])(=O)=O)[C@H]1CC[C@H]2[C@@H]3[C@H](O)CC4C[C@H](O)CC[C@]4(C)[C@H]3C[C@H](O)[C@]12C	Exact	O.O.[Na+].C[C@H](CCC(=O)NCCS([O-])(=O)=O)[C@H]1CC[C@H]2[C@@H]3[C@H](O)CC4C[C@H](O)CC[C@]4(C)[C@H]3C[C@H](O)[C@]12C	In stock	powder	1 g	25	1	25
23.	MolPort-030-084-234	AK Scientific	J10208	7	75	CC12CCC3C(CCc4cc(O)ccc34)C1CC(O)C2O	Isomer	C[C@]12CC[C@H]3[C@@H](CCc4cc(O)ccc34)[C@@H]1C[C@@H](O)[C@@H]2O	In stock	powder	100 mg	21.1	1	21.1
24.	MolPort-039-336-871	AK Scientific	8414AJ	7	116	OC[C@H]1O[C@@H](Oc2cc3CC(C([O-])=O)\[N+](=C/C=C4\CC(NC(=C4)C(O)=O)C(O)=O)c3cc2O)[C@H](O)[C@@H](O)[C@@H]1O	Exact	OC[C@H]1O[C@@H](Oc2cc3CC(C([O-])=O)\[N+](=C/C=C4\CC(NC(=C4)C(O)=O)C(O)=O)c3cc2O)[C@H](O)[C@@H](O)[C@@H]1O |c:21|	In stock	powder	1 g	19	1	19
25.	MolPort-042-624-202	AK Scientific	C884	7	111	CN(C)C1C2CC3C(=C(O)C2(O)C(=O)C(C(N)=O)=C1O)C(=O)c1c(O)cccc1C3(C)O	Isomer	O.CN(C)[C@H]1[C@@H]2C[C@H]3C(=C(O)[C@]2(O)C(=O)C(C(N)=O)=C1O)C(=O)c1c(O)cccc1[C@@]3(C)O |c:18,t:7|	In stock	powder	1 g	10	1	10
26.	MolPort-044-550-951	AK Scientific	AMTA059	7	30	O=c1[nH]\c(=C/c2ccccc2)c(=O)[nH]\c1=C/c1ccccc1	Exact	O=c1[nH]\c(=C/c2ccccc2)c(=O)[nH]\c1=C/c1ccccc1	In stock	N/A	250 mg	30	1	30
27.	MolPort-001-017-169	Alinda Chemical, Ltd.	IBS-L0226694	13	114	O=C1Nc2ccccc2C1(c1c[nH]c2ccccc12)c1c[nH]c2ccccc12	Exact	O=C1Nc2ccccc2C1(c1c[nH]c2ccccc12)c1c[nH]c2ccccc12	On request	N/A	5 mg	25	1	25
28.	MolPort-001-792-867	Alinda Chemical, Ltd.	IBS-L0034700	13	41	OC(=O)c1cc(=O)c2cccc(O)c2[nH]1	Exact	OC(=O)c1cc(O)c2cccc(O)c2n1	On request	N/A	5 mg	25	1	25
29.	MolPort-002-318-471	Alinda Chemical, Ltd.	IBS-0002735	13	46	c1ccc2c(c1)ccc1ncccc21	Exact	c1ccc2c(c1)ccc1ncccc21	On request	N/A	5 mg	25	1	25
30.	MolPort-002-529-884	Alinda Chemical, Ltd.	IBS-L0212143	13	105	CC(=O)OCC(OC(C)=O)C(OC(C)=O)C(Cn1c2cc(C)c(C)cc2nc2c1nc(=O)[nH]c2=O)OC(C)=O	Exact	CC(=O)OCC(OC(C)=O)C(OC(C)=O)C(Cn1c2cc(C)c(C)cc2nc2c1nc(=O)[nH]c2=O)OC(C)=O	On request	N/A	5 mg	25	1	25
31.	MolPort-003-665-623	Alinda Chemical, Ltd.	IBS-L0033920	13	25	Nc1nc(O)c2[nH]c(=O)cnc2n1	Exact	Nc1nc2ncc(=O)[nH]c2c(=O)[nH]1	On request	N/A	5 mg	25	1	25
32.	MolPort-003-666-518	Alinda Chemical, Ltd.	IVK/0069423	13	79	COC1CC(CCC1O)\C=C(/C)C1OC(=O)C2CCCCN2C(=O)C(=O)C2(O)OC(C(CC2C)OC)C(CC(C)C\C(C)=C\C(CC=C)C(=O)CC(O)C1C)OC	Isomer	CO[C@@H]1C[C@@H](CC[C@H]1O)\C=C(/C)[C@H]1OC(=O)[C@@H]2CCCCN2C(=O)C(=O)[C@]2(O)O[C@@H]([C@H](C[C@H]2C)OC)[C@H](C[C@@H](C)C\C(C)=C\[C@@H](CC=C)C(=O)C[C@H](O)[C@H]1C)OC |r,t:45|	On request	N/A	5 mg	25	1	25
33.	MolPort-042-644-432	Alinda Chemical, Ltd.	IVK/0069367	13	77	Nc1nc(=O)c2N(C=O)C(CNc3ccc(cc3)C(=O)NC(CCC([O-])=O)C([O-])=O)CNc2[nH]1	Exact	Nc1nc(=O)c2N(C=O)C(CNc3ccc(cc3)C(=O)NC(CCC([O-])=O)C([O-])=O)CNc2[nH]1	On request	N/A	5 mg	25	1	25
34.	MolPort-000-719-421	Angene	AG00AOT3	15	98	COC1C(OC(N)=O)C(O)C(Oc2ccc3c([O-])c(NC(=O)c4ccc(O)c(CC=C(C)C)c4)c(=O)oc3c2C)OC1(C)C	Exact	[Na+].[#6]-[#8]-[#6]1-[#6](-[#8]-[#6](-[#7])=O)-[#6](-[#8])-[#6](-[#8]-c2ccc3c(-[#8])c(-[#7]-[#6](=O)-c4ccc(-[#8-])c(-[#6]\[#6]=[#6](\[#6])-[#6])c4)c(=O)oc3c2-[#6])-[#8]C1([#6])[#6]	On request	N/A	5 mg	39	1	39
35.	MolPort-002-532-754	Angene	AG00IKK5	15	108	CC12CCCC(C)(C1CCC13CC(=C)C(C1)(CCC23)OC1OC(CO)C(O)C(O)C1OC1OC(CO)C(O)C(O)C1O)C(=O)OC1OC(CO)C(O)C(O)C1O	Isomer	C[C@@]12CCC[C@](C)([C@H]1CC[C@@]13CC(=C)[C@@](C1)(CC[C@@H]23)O[C@@H]1O[C@H](CO)[C@@H](O)[C@H](O)[C@H]1O[C@@H]1O[C@H](CO)[C@@H](O)[C@H](O)[C@H]1O)C(=O)O[C@@H]1O[C@H](CO)[C@@H](O)[C@H](O)[C@H]1O |r|	On request	N/A	5 g	6	1	6
36.	MolPort-003-666-156	Angene	AG0039UL	15	5	CN(C)[C@H]1[C@@H]2C[C@@H]3[C@H](O)c4c(Cl)ccc(O)c4C(=O)C3=C(O)[C@]2(O)C(=O)C(C(N)=O)=C1O	Exact	Cl.CN(C)[C@H]1[C@@H]2C[C@@H]3[C@H](O)c4c(Cl)ccc(O)c4C(=O)C3=C(O)[C@]2(O)C(=O)C(C(N)=O)=C1O |r,c:32,t:21|	On request	N/A	25 mg	40	1	40
37.	MolPort-003-934-329	Angene	AG0036H5	15	89	Cc1cc2nc3c(nc(=O)[nH]c3=O)n(CC(O)C(O)C(O)CO)c2cc1C	Isomer	Cc1cc2nc3c(nc(=O)[nH]c3=O)n(C[C@H](O)[C@H](O)[C@H](O)CO)c2cc1C	On request	N/A	10 g	9	1	9
38.	MolPort-006-069-322	Angene	AG003472	15	102	C[C@H](O)[C@H]1CC[C@H]2[C@@H]3CC[C@@H]4C[C@H](O)CC[C@]4(C)[C@H]3CC[C@]12C	Exact	C[C@H](O)[C@H]1CC[C@H]2[C@@H]3CC[C@@H]4C[C@H](O)CC[C@]4(C)[C@H]3CC[C@]12C	On request	N/A	100 mg	164	1	164
39.	MolPort-006-110-125	Angene	AG003P7I	15	78	OC[C@@H](O)[C@@H](O)[C@H](O)C(=O)CO	Exact	OC[C@@H](O)[C@@H](O)[C@H](O)C(=O)CO	On request	N/A	100 g	8	1	8
40.	MolPort-006-111-117	Angene	AG0029SK	15	34	c1ccc2c(c1)[nH]c1ccc3ccccc3c21	Exact	c1ccc2c(c1)[nH]c1ccc3ccccc3c21	On request	N/A	250 mg	52	1	52
41.	MolPort-006-724-705	Angene	AG0038GW	15	26	Nc1nc2nc[nH]c2c(=O)[nH]1	Exact	Nc1nc2nc[nH]c2c(=O)[nH]1	On request	N/A	25 g	9	1	9
42.	MolPort-000-871-525	BIONET/Key Organics Ltd.	STR00897	4	4	Cc1ccc(N)c(C)c1	Exact	Cc1ccc(N)c(C)c1	In stock	N/A	100 g	15.94	1	15.94
43.	MolPort-002-006-549	BIONET/Key Organics Ltd.	1F-389S	4	19	O=c1[nH]c(Cc2ccccc2)nc2ccccc12	Exact	O=c1[nH]c(Cc2ccccc2)nc2ccccc12	In stock	N/A	5 mg	45.32	1	45.32
44.	MolPort-004-751-398	BIONET/Key Organics Ltd.	FS-2756	4	92	COc1ccc2[nH]c(=O)sc2c1	Exact	COc1ccc2[nH]c(=O)sc2c1	In stock	N/A	5 mg	45.32	1	45.32
45.	MolPort-001-742-620	BLD PHARMATECH LTD.	BD21926	12	64	COc1ccc2cc3-c4cc5OCOc5cc4CC[n+]3cc2c1OC	Exact	[Cl-].COc1ccc2cc3-c4cc5OCOc5cc4CC[n+]3cc2c1OC	In stock	N/A	5 g	7	1	7
46.	MolPort-001-759-311	BLD PHARMATECH LTD.	BD152028	12	100	OC(=O)CCCCCCC(O)=O	Exact	OC(=O)CCCCCCC(O)=O	In stock	N/A	10 g	5	1	5
47.	MolPort-001-766-730	BLD PHARMATECH LTD.	BD112680	12	115	C1C2CC3CC1CC(C2)C3	Exact	C1C2CC3CC1CC(C2)C3	In stock	N/A	25 g	5	1	5
48.	MolPort-001-782-160	BLD PHARMATECH LTD.	BD3562	12	47	OCc1ccc(o1)C(O)=O	Exact	OCc1ccc(o1)C(O)=O	In stock	N/A	250 mg	5	1	5
49.	MolPort-002-507-462	BLD PHARMATECH LTD.	BD19468	12	54	CC1=C(N2C(SC1)C(N)C2=O)C(O)=O	Isomer	CC1=C(N2[C@H](SC1)[C@H](N)C2=O)C(O)=O |r,t:1|	In stock	N/A	1 g	10	1	10
50.	MolPort-002-509-212	BLD PHARMATECH LTD.	BD6911	12	61	OCC1OC(C(O)C1O)n1ccc(=O)[nH]c1=O	Isomer	OC[C@H]1O[C@H]([C@@H](O)[C@@H]1O)n1ccc(=O)[nH]c1=O |r|	In stock	N/A	1 g	7	1	7
51.	MolPort-002-551-778	BLD PHARMATECH LTD.	BD121464	12	35	O=C1NC(=O)C2CC=CCC12	Isomer	O=C1NC(=O)[C@@H]2CC=CC[C@H]12 |r,c:7|	In stock	N/A	10 g	5	1	5
52.	MolPort-003-666-238	BLD PHARMATECH LTD.	BD126917	12	71	NC(=O)c1ccc[n+](c1)[C@@H]1O[C@H](COP([O-])(=O)OP(O)(=O)OC[C@H]2O[C@H]([C@H](O)[C@@H]2O)n2cnc3c(N)ncnc23)[C@@H](O)[C@H]1O	Exact	NC(=O)c1ccc[n+](c1)[C@@H]1O[C@H](COP([O-])(=O)OP(O)(=O)OC[C@H]2O[C@H]([C@H](O)[C@@H]2O)n2cnc3c(N)ncnc23)[C@@H](O)[C@H]1O |r|	In stock	N/A	1 g	16	1	16
53.	MolPort-003-846-738	BLD PHARMATECH LTD.	BD137727	12	93	OC(=O)c1cc(nc2C(=O)C(=O)c3cc([nH]c3-c12)C([O-])=O)C([O-])=O	Exact	OC(=O)c1cc2c([nH]1)-c1c(cc(nc1C(=O)C2=O)C(O)=O)C(O)=O	In stock	N/A	100 mg	17	1	17
54.	MolPort-003-855-410	BLD PHARMATECH LTD.	BD683400	12	52	CN1C2CC(O)C1CC(C2)OC(=O)C(CO)c1ccccc1	Exact	CN1C2CC(O)C1CC(C2)OC(=O)C(CO)c1ccccc1 |TLB:10:8:1:3.4,5:4:1:7.9.8|	In stock	N/A	1 g	29	1	29
55.	MolPort-003-934-344	BLD PHARMATECH LTD.	BD92886	12	39	Cc1cccc2c1sc1c(C)cccc21	Exact	Cc1cccc2c1sc1c(C)cccc21	In stock	N/A	250 mg	10	1	10
56.	MolPort-003-959-102	BLD PHARMATECH LTD.	BD146303	12	101	Cc1ncc(n1CC(O)CCl)[N+]([O-])=O	Exact	Cc1ncc(n1CC(O)CCl)[N+]([O-])=O	In stock	N/A	5 g	8	1	8
57.	MolPort-003-984-182	BLD PHARMATECH LTD.	BD23185	12	51	CN(C)c1ncnc2[nH]cnc12	Exact	CN(C)c1ncnc2nc[nH]c12	In stock	N/A	1 g	24	1	24
58.	MolPort-005-940-324	BLD PHARMATECH LTD.	BD7900	12	12	CC(=O)OCC1OC(C(OC(C)=O)C1OC(C)=O)n1ccc(=O)[nH]c1=O	Isomer	CC(=O)OC[C@H]1O[C@H]([C@H](OC(C)=O)[C@@H]1OC(C)=O)n1ccc(=O)[nH]c1=O |r|	In stock	N/A	1 g	10	1	10
59.	MolPort-042-665-909	BLD PHARMATECH LTD.	BD151399	12	68	CC[C@@](O)(C([O-])=O)c1cc2-c3nc4ccccc4cc3Cn2c(=O)c1CO	Exact	[Na+].CC[C@@](O)(C([O-])=O)c1cc2-c3nc4ccccc4cc3Cn2c(=O)c1CO |r|	In stock	N/A	250 mg	49	1	49
60.	MolPort-046-163-458	BLD PHARMATECH LTD.	BD724751	12	7	OC(=O)CCC(NC(=O)Cc1c[nH]c2ccccc12)C(O)=O	Exact	OC(=O)CCC(NC(=O)Cc1c[nH]c2ccccc12)C(O)=O	In stock	N/A	250 mg	76	1	76
61.	MolPort-046-417-095	BLD PHARMATECH LTD.	BD764558	12	74	Cc1c2[nH]c3ccccc3c2c(C)c2cnccc12	Exact	Cl.Cc1c2[nH]c3ccccc3c2c(C)c2cnccc12	In stock	N/A	5 mg	48	1	48
62.	MolPort-001-740-269	Cayman Europe	19851	22	84	CC(C)=CCOc1c2ccoc2cc2oc(=O)ccc12	Exact	[#6]\[#6](-[#6])=[#6]\[#6]-[#8]-c1c2ccoc2cc2oc(=O)ccc12	On request	N/A	5 mg	38.08	1	38.08
63.	MolPort-001-760-542	Cayman Europe	21061	22	49	COc1ccc2[nH]cc(CCO)c2c1	Exact	COc1ccc2[nH]cc(CCO)c2c1	On request	N/A	25 mg	38.08	1	38.08
64.	MolPort-009-198-191	Cayman Europe	16936	22	14	CO[C@@H]1[C@H](O)[C@@H](CO)O[C@H]1n1cnc2c(N)ncnc12	Exact	CO[C@@H]1[C@H](O)[C@@H](CO)O[C@H]1n1cnc2c(N)ncnc12 |r|	On request	N/A	5 mg	38.08	1	38.08
65.	MolPort-039-139-124	Cayman Europe	10011206	22	2	CCCCCC(=O)CC(=O)N[C@H]1CCOC1=O	Exact	CCCCCC(=O)CC(=O)N[C@H]1CCOC1=O	On request	N/A	5 mg	45.22	1	45.22
66.	MolPort-039-337-033	Cayman Europe	20353	22	112	CC(=O)N[C@@H]1[C@@H](O)[C@H](O)[C@@H](CO)O[C@@H]1OP([O-])(=O)OP([O-])(=O)OC[C@H]1O[C@H]([C@H](O)[C@@H]1O)n1ccc(=O)[nH]c1=O	Exact	[Na+].[Na+].CC(=O)N[C@@H]1[C@@H](O)[C@H](O)[C@@H](CO)O[C@@H]1OP([O-])(=O)OP([O-])(=O)OC[C@H]1O[C@H]([C@H](O)[C@@H]1O)n1ccc(=O)[nH]c1=O	On request	N/A	10 mg	38.08	1	38.08
67.	MolPort-044-561-299	Cayman Europe	15988	22	55	C[n+]1cn([C@@H]2O[C@H](C[O-])[C@@H](O)[C@H]2O)c2nc(N)[nH]c(=O)c12	Exact	C[n+]1cn([C@@H]2O[C@H](C[O-])[C@@H](O)[C@H]2O)c2nc(N)[nH]c(=O)c12	On request	N/A	25 mg	38.08	1	38.08
68.	MolPort-044-561-804	Cayman Europe	21043	22	24	CC(=O)N[C@@H](C=O)[C@@H](O)[C@H](O[C@@H]1O[C@H](CO)[C@H](O)[C@H](O)[C@H]1O)[C@H](O)CO	Exact	CC(=O)N[C@@H](C=O)[C@@H](O)[C@H](O[C@@H]1O[C@H](CO)[C@H](O)[C@H](O)[C@H]1O)[C@H](O)CO	On request	N/A	5 mg	44.03	1	44.03
69.	MolPort-044-727-630	Cayman Europe	21620	22	113	OC[C@H]1O[C@@H](OP([O-])(=O)OP([O-])(=O)OC[C@H]2O[C@H]([C@H](O)[C@@H]2O)n2ccc(=O)[nH]c2=O)[C@H](O)[C@@H](O)[C@@H]1O	Exact	[Na+].[Na+].OC[C@H]1O[C@@H](OP([O-])(=O)OP([O-])(=O)OC[C@H]2O[C@H]([C@H](O)[C@@H]2O)n2ccc(=O)[nH]c2=O)[C@H](O)[C@@H](O)[C@@H]1O	On request	N/A	100 mg	59.5	1	59.5
70.	MolPort-002-513-646	Chem4Pharma	C4PST604	7	28	CC12CCC3C(CCC4CC(O)CCC34C)C1(O)CCC2C1=CC(=O)OC1	Isomer	C[C@]12CC[C@H]3[C@@H](CC[C@@H]4C[C@@H](O)CC[C@]34C)[C@@]1(O)CC[C@@H]2C1=CC(=O)OC1 |r,t:25|	In stock	solid	5 mg	15	1	15
71.	MolPort-001-742-364	ChemBridge Corporation	5325407	10	107	C\C=C(/C)C(=O)OC1Cc2c(OC1(C)C)ccc1ccc(=O)oc21	Isomer	C\C=C(\C)C(=O)OC1Cc2c(OC1(C)C)ccc1ccc(=O)oc21	In stock	solid	5 mg	38	1	38
72.	MolPort-001-913-428	ChemBridge Corporation	5325417	10	90	CC(C)(O)C1Cc2cc3ccc(=O)oc3cc2O1	Exact	CC(C)(O)C1Cc2cc3ccc(=O)oc3cc2O1	In stock	solid	5 mg	24	1	24
73.	MolPort-002-140-207	ChemBridge Corporation	5255777	10	106	CN1C2CC(CC1C1OC21)OC(=O)C(CO)c1ccccc1	Exact	Cl.CN1C2CC(CC1C1OC21)OC(=O)C(CO)c1ccccc1 |TLB:9:8:2:4.6.5,9:10:2:4.6.5,THB:1:2:8.10:4.6.5|	In stock	solid	5 mg	24	1	24
74.	MolPort-000-882-087	ChemFaces	CFN99399	10	10	CN1CCc2cc3OCOc3cc2C(=O)Cc2ccc3OCOc3c2C1	Exact	CN1CCc2cc3OCOc3cc2C(=O)Cc2ccc3OCOc3c2C1	On request	N/A	20 mg	50	1	50
75.	MolPort-002-507-434	ChemFaces	CFN98872	10	29	Oc1ccc(CC=C)cc1-c1cc(CC=C)ccc1O	Exact	Oc1ccc(CC=C)cc1-c1cc(CC=C)ccc1O	On request	N/A	20 mg	30	1	30
76.	MolPort-039-052-519	ChemFaces	CFN98366	10	36	COc1cc(O)c2C(=O)CC(Oc2c1)c1ccc(O)cc1	Isomer	COc1cc(O)c2C(=O)C[C@H](Oc2c1)c1ccc(O)cc1 |r|	On request	N/A	10 mg	138	1	138
77.	MolPort-019-909-749	ENAMINE Ltd.	EN300-95856	11	38	OC(=O)C1Cc2nc[nH]c2CN1	Exact	Cl.OC(=O)C1Cc2[nH]cnc2CN1	In stock	N/A	100 mg	31	1	31
78.	MolPort-002-501-921	Fluorochem	342152	7	59	CC(C)C1CCC(C)CC1	Exact	CC(C)C1CCC(C)CC1	On request	N/A	1 g	24.82	1	24.82
79.	MolPort-000-156-744	Fluorochem (made-to-order)	018772	22	50	COc1ccc2occc2c1	Exact	COc1ccc2occc2c1	Made to order	N/A	250 mg	37.96	1	37.96
80.	MolPort-001-794-490	Fluorochem (made-to-order)	459231	22	45	CCOc1ccc(CO)cc1	Exact	CCOc1ccc(CO)cc1	Made to order	N/A	1 g	20.44	1	20.44
81.	MolPort-006-147-957	Fluorochem (made-to-order)	168900	22	11	CCCC(=O)OCC(OC(=O)CCC)C(OC(=O)CCC)C(Cn1c2cc(C)c(C)cc2nc2c1nc(=O)[nH]c2=O)OC(=O)CCC	Exact	CCCC(=O)OCC(OC(=O)CCC)C(OC(=O)CCC)C(Cn1c2cc(C)c(C)cc2nc2c1nc(=O)[nH]c2=O)OC(=O)CCC	Made to order	N/A	5 g	42.34	1	42.34
82.	MolPort-001-785-795	J&K Scientific	364257	12	67	CC1(C)C2CCC(C2)C1=C	Exact	CC1(C)C2CCC(C2)C1=C	On request	N/A	25 g	17	1	17
83.	MolPort-001-780-609	Otava, Ltd.	3354840	11	48	OC(=O)c1ccc(C=O)[nH]1	Exact	OC(=O)c1ccc(C=O)[nH]1	In stock	solid	5 mg	40	1	40
84.	MolPort-003-823-711	Otava, Ltd.	12398450	11	62	O=C1NC(=O)C(=C1c1c[nH]c2ccccc12)c1c[nH]c2ccccc12	Exact	O=C1NC(=O)C(=C1c1c[nH]c2ccccc12)c1c[nH]c2ccccc12 |c:5|	In stock	N/A	5 mg	40	1	40
85.	MolPort-003-930-968	Otava, Ltd. (2 weeks)	1655130	14	44	COC(=O)c1ccc(OC(C)=O)cc1	Exact	COC(=O)c1ccc(OC(C)=O)cc1	In stock	solid	5 mg	40	1	40
86.	MolPort-000-715-731	Pharmeks, Ltd.	PHAR024230	16	117	CCCN1C2CCC1CC(C2)OC(=O)c1ccc(OC)c(OC)c1	Exact	CCCN1C2CCC1CC(C2)OC(=O)c1ccc(OC)c(OC)c1 |THB:2:3:9.10.8:5.6|	On request	N/A	5 mg	40	1	40
87.	MolPort-000-755-503	Pharmeks, Ltd.	PHAR085666	16	85	COc1cc(ccc1OC1OC(CO)C(O)C(O)C1O)-c1oc2cc(O)cc(O)c2c(=O)c1OC1OC(CO)C(O)C(O)C1O	Exact	COc1cc(ccc1OC1OC(CO)C(O)C(O)C1O)-c1oc2cc(O)cc(O)c2c(=O)c1OC1OC(CO)C(O)C(O)C1O	On request	N/A	5 mg	53	1	53
88.	MolPort-000-783-878	Pharmeks, Ltd.	PHAR117018	16	94	[O-][n+]1c2CCCCc2[n+]([O-])c2CCCCc12	Exact	[O-][n+]1c2CCCCc2[n+]([O-])c2CCCCc12	On request	N/A	5 mg	27	1	27
89.	MolPort-002-118-932	Pharmeks, Ltd.	PHAR295230	16	27	CCCCc1nc2ccccc2c(=O)n1-c1cccc(C)c1	Exact	CCCCc1nc2ccccc2c(=O)n1-c1cccc(C)c1	On request	N/A	5 mg	27	1	27
90.	MolPort-002-676-388	Pharmeks, Ltd.	PHAR319068	16	63	C[C@H]1[C@H](NC(=O)C(=N/OC(C)(C)C(O)=O)\c2csc(N)n2)C(=O)N1S(O)(=O)=O	Isomer	C[C@H]1[C@H](NC(=O)C(=NOC(C)(C)C(O)=O)c2csc(N)n2)C(=O)N1S(O)(=O)=O |r,w:7.7|	On request	N/A	5 mg	27	1	27
91.	MolPort-000-096-627	Specs	AE-848/33831006	12	21	CCc1nc2ccccc2c(=O)[nH]1	Exact	CCc1nc2ccccc2c(=O)[nH]1	In stock	N/A	10 mg	45.14	1	45.14
92.	MolPort-000-827-712	Specs	AE-562/41718249	12	56	COc1ccc(CCNC(=O)Cc2ccc(OC)c(OC)c2)cc1OC	Exact	COc1ccc(CCNC(=O)Cc2ccc(OC)c(OC)c2)cc1OC	In stock	N/A	5 mg	24.4	1	24.4
93.	MolPort-002-084-465	Specs	AN-652/03750034	12	95	COc1ccc(cc1OC)C(=O)NCC(C)C	Exact	COc1ccc(cc1OC)C(=O)NCC(C)C	In stock	N/A	5 mg	24.4	1	24.4
94.	MolPort-002-798-840	Specs	AB-131/40897191	12	31	Cc1ccc2ccc3ccc(C)cc3c2c1	Exact	Cc1ccc2ccc3ccc(C)cc3c2c1	In stock	N/A	5 mg	24.4	1	24.4
95.	MolPort-002-800-142	Specs	AE-477/13519097	12	23	Cc1ccc2oc3ccccc3c(=O)c2c1	Exact	Cc1ccc2oc3ccccc3c(=O)c2c1	In stock	N/A	5 mg	24.4	1	24.4
96.	MolPort-002-800-423	Specs	AE-562/12222302	12	103	OC12CCOC1(Nc1ccccc21)C1CC2CCN1CC2C=C	Exact	OC12CCOC1(Nc1ccccc21)C1CC2CCN1CC2C=C	In stock	N/A	5 mg	24.4	1	24.4
97.	MolPort-002-814-819	Specs	AI-204/12184001	12	97	OCc1ccccc1NC(=O)c1ccccc1	Exact	OCc1ccccc1NC(=O)c1ccccc1	In stock	N/A	5 mg	24.4	1	24.4
98.	MolPort-002-903-705	Specs	AN-829/40761415	12	37	COc1ccc(cc1)-c1cc(=O)c2ccc(O)cc2o1	Exact	COc1ccc(cc1)-c1cc(=O)c2ccc(O)cc2o1	In stock	N/A	10 mg	17.08	1	17.08
99.	MolPort-006-128-411	Specs	AT-051/43422780	12	40	Cc1ccc2c(C)ccnc2c1	Exact	Cc1ccc2c(C)ccnc2c1	In stock	N/A	5 mg	24.4	1	24.4
100.	MolPort-019-723-406	Specs	AQ-358/42003063	12	9	COc1cc(O)c(C(=O)C=Cc2ccc(O)cc2)c(OC)c1	Exact	COc1cc(O)c(C(=O)C=Cc2ccc(O)cc2)c(OC)c1 |w:9.8|	In stock	N/A	10 mg	17.08	1	17.08
101.	MolPort-000-881-920	SynQuest Laboratories, Inc.	2607-9-Y2	15	91	COc1c(Br)cc(Br)cc1Br	Exact	COc1c(Br)cc(Br)cc1Br	On request	N/A	5 g	18	1	18
102.	MolPort-003-934-465	TargetMol	T1257	12	65	CC(C)C[C@H](NC(=O)[C@@H](O)[C@H](N)Cc1ccccc1)C(O)=O	Exact	CC(C)C[C@H](NC(=O)[C@@H](O)[C@H](N)Cc1ccccc1)C(O)=O	In stock	solid	5 mg	50	1	50
103.	MolPort-044-193-576	TargetMol	T1254	12	70	CCc1c(C)c2cc3[n-]c(cc4nc(C(CCC([O-])=O)C4C)c(CC([O-])=O)c4[n-]c(cc1n2)c(C)c4C([O-])=O)c(C)c3C=C	Isomer	[Na+].[Na+].[Na+].[Cu++].CCc1c(C)c2cc3[n-]c(cc4nc(C(CCC([O-])=O)C4C)c(CC([O-])=O)c4[n-]c(cc1n2)c(C)c4C([O-])=O)c(C)c3C=C	In stock	solid	100 mg	50	1	50
104.	MolPort-002-507-485	UkrOrgSynthesis	BBV-40286550	44	43	COc1cc(CCC(C)=O)ccc1O	Exact	COc1cc(CCC(C)=O)ccc1O	Made to order	N/A	1 g	20	1	20
105.	MolPort-002-535-125	Vitas-M Laboratory, Ltd.	STL534912	14	6	COC(=O)[C@@H]1Cc2c([nH]c3ccccc23)C2CCC(=O)N12	Exact	COC(=O)[C@@H]1Cc2c([nH]c3ccccc23)C2CCC(=O)N12 |r|	In stock	solid	5 mg	49.03	1	49.03
106.	MolPort-003-831-196	Vitas-M Laboratory, Ltd.	STK955035	14	86	CN1C(=N)NC(=O)\C1=C/c1ccc2OCOc2c1	Exact	CN1C(=N)NC(=O)\C1=C/c1ccc2OCOc2c1	In stock	solid	5 mg	43.33	1	43.33
107.	MolPort-007-980-820	Vitas-M Laboratory, Ltd.	STL443726	14	88	CC(C)C(O)(C(C)O)C(=O)OC[C@@H]1CC[N+]2([O-])CCC[C@@H]12	Exact	CC(C)C(O)(C(C)O)C(=O)OC[C@@H]1CC[N+]2([O-])CCC[C@@H]12 |r|	In stock	solid	5 mg	43.33	1	43.33
108.	MolPort-046-598-016	Vitas-M Laboratory, Ltd.	STL552758	14	69	CC(=O)OCC1=C(N2[C@H](SC1)[C@H](NC(=O)CCCC(N)C([O-])=O)C2=O)C([O-])=O	Exact	CC(=O)OCC1=C(N2[C@H](SC1)[C@H](NC(=O)CCCC(N)C([O-])=O)C2=O)C([O-])=O |r,t:5|	In stock	solid	5 mg	49.03	1	49.03
109.	MolPort-001-898-934	Vitas-M Laboratory, Ltd. (Premium)	STK762192	14	42	COc1c(O)ccc2c(OC)c3ccoc3nc12	Exact	COc1c(O)ccc2c(OC)c3ccoc3nc12	In stock	solid	5 mg	43.33	1	43.33
110.	MolPort-001-970-710	Vitas-M Laboratory, Ltd. (Premium)	STL377781	14	81	C\C=C1\CC(C)C(C)(O)C(=O)OCC2CCN3CCC(OC1=O)C23	Exact	C\C=C1\CC(C)C(C)(O)C(=O)OCC2CCN3CCC(OC1=O)C23	In stock	solid	5 mg	43.33	1	43.33
111.	MolPort-002-025-511	Vitas-M Laboratory, Ltd. (Premium)	STL446015	14	18	CC1(C)CC(O)C23CCC(O)C(C)(CCC12)C3	Exact	CC1(C)CC(O)C23CCC(O)C(C)(CCC12)C3	In stock	N/A	5 mg	43.33	1	43.33
112.	MolPort-002-342-866	Vitas-M Laboratory, Ltd. (Premium)	STK384445	14	60	CC(=O)OCC1=C(N2C(SC1)C(NC(=O)CCCC(O)=O)C2=O)C(O)=O	Exact	CC(=O)OCC1=C(N2C(SC1)C(NC(=O)CCCC(O)=O)C2=O)C(O)=O |t:5|	In stock	solid	5 mg	43.33	1	43.33
113.	MolPort-002-506-914	Vitas-M Laboratory, Ltd. (Premium)	STL372639	14	66	C\C(CCC(O)C(C)(C)O)=C/COc1cc(=O)[nH]c2ccccc12	Exact	C\C(CCC(O)C(C)(C)O)=C/COc1cc(=O)[nH]c2ccccc12	In stock	solid	5 mg	43.33	1	43.33
114.	MolPort-002-507-400	Vitas-M Laboratory, Ltd. (Premium)	STL372642	14	1	COc1c(OCC(O)C(C)(C)O)ccc2c(OC)c3ccoc3nc12	Exact	COc1c(OCC(O)C(C)(C)O)ccc2c(OC)c3ccoc3nc12	In stock	solid	5 mg	43.33	1	43.33
115.	MolPort-002-507-609	Vitas-M Laboratory, Ltd. (Premium)	STK801472	14	109	Cc1coc-2c1C(=O)C(=O)c1c-2ccc2c(C)cccc12	Exact	Cc1coc-2c1C(=O)C(=O)c1c-2ccc2c(C)cccc12	In stock	solid	5 mg	43.33	1	43.33
116.	MolPort-002-932-990	Vitas-M Laboratory, Ltd. (Premium)	STK029556	14	32	O=C\C=C\c1ccc2OCOc2c1	Exact	O=C\C=C\c1ccc2OCOc2c1	In stock	solid	5 mg	43.33	1	43.33
Compounds (USD):														3545.85
Consolidated MolPort Shipping (USD):														1851.46
Total order value with Consolidated MolPort Shipping (USD):														5397.31
To place an order please send your Purchase order with the quote selected to sales@molport.com.
MolPort shipping (consolidated for you at our facilities): 1 shipment sent from MolPort EU warehouse. Estimated ship out time: 44 business days after receipt of your order.
Delivery is under DAP (Delivered At Place) conditions: if applicable, Customs clearance management and costs are Customer's responsibility.
Here is a list of various services that we provide for your compound-ordering process. Do not hesitate to contact us for more information!
* Sample reformatting: compounds reformatted and delivered in plates as solids or DMSO solutions.
* Independent Quality Control service: We can run tests (NMR; LCMS; GCMS) for you while your shipment will be in transit. You will receive your analysis at the same time as your compounds.
* FTP acess: Our database of commercially available compounds is available for download in SD file format. The database is updated monthly.
* Application Programming Interface: We provide (API) program so that you can access all the information available. We give sample projects in Java and C# programming languages to demonstrate the routines for API calls, data serialization, etc.
QUOTATION ISSUED BY:
MolPort
Address: Lacplesa street 41
Riga, LV-1011, Latvia
www.molport.com
Our Terms and Conditions of Sale are available on our website at https://www.molport.com/shop/terms-of-sale-and-supply. Upon submission of this order, the purchaser agrees to the terms outlined therein.
All listed products are ONLY for research and development use, NOT for any other purposes.
Products must be handled by trained personnel.

## Sheet: Table2
											Issue date: February 7, 2019
Quotation RL28N5951609-Table2 - search for 50mg (bigger pack sizes may be offered)
Valid till March 7, 2019.
#	MolPort ID	Supplier	Catalogue number	Lead Time (business days)	Ref given #	Search Criteria	Match Type	SMILES	Availability	Compound State	Unit	Unit Price (USD)	QTY	Price (USD)
1.	MolPort-000-153-847	AK Scientific	J91846	7	72	c1ccc2c(c1)sc1ccccc21	Exact	c1ccc2c(c1)sc1ccccc21	In stock	powder	5 g	10	1	10
2.	MolPort-000-183-215	AK Scientific	F849	7	96	CC(=O)N1C(=O)C(=O)c2ccccc12	Exact	CC(=O)N1C(=O)C(=O)c2ccccc12	In stock	powder	1 g	22	1	22
3.	MolPort-001-739-662	AK Scientific	C812	7	83	OCC1OC(C(O)C1O)n1cnc2c1nc[nH]c2=O	Isomer	OC[C@H]1O[C@H]([C@H](O)[C@@H]1O)n1cnc2c1nc[nH]c2=O |r|	In stock	powder	5 g	14	1	14
4.	MolPort-001-741-660	AK Scientific	O271	7	13	Oc1ccc(\C=C\C(=O)c2ccc(O)cc2O)cc1	Exact	Oc1ccc(\C=C\C(=O)c2ccc(O)cc2O)cc1	In stock	powder	250 mg	45	1	45
5.	MolPort-001-742-529	AK Scientific	J90629	7	76	C[C@]12CC[C@H]3[C@@H](CCc4cc(O)ccc34)[C@@H]1CCC2=O	Exact	C[C@]12CC[C@H]3[C@@H](CCc4cc(O)ccc34)[C@@H]1CCC2=O |r|	In stock	powder	1 g	10	1	10
6.	MolPort-001-759-871	AK Scientific	L091	7	17	OC1=CC(=O)C(O)=CC1=O	Exact	OC1=CC(=O)C(O)=CC1=O |c:6,t:1|	In stock	powder	1 g	14	1	14
7.	MolPort-001-760-592	AK Scientific	L975	7	33	c1ccc2cc3ccccc3cc2c1	Exact	c1ccc2cc3ccccc3cc2c1	In stock	powder	5 g	10	1	10
8.	MolPort-001-784-474	AK Scientific	X4517	7	73	COc1ccc(OC)c(C)c1	Exact	COc1ccc(OC)c(C)c1	In stock	liquid	1 g	28	1	28
9.	MolPort-002-903-758	AK Scientific	C617	7	99	CC(=O)OC[C@H]1O[C@@H](OC(C)=O)[C@H](OC(C)=O)[C@@H](OC(C)=O)[C@@H]1O[C@@H]1O[C@H](COC(C)=O)[C@@H](OC(C)=O)[C@H](OC(C)=O)[C@H]1OC(C)=O	Exact	CC(=O)OC[C@H]1O[C@@H](OC(C)=O)[C@H](OC(C)=O)[C@@H](OC(C)=O)[C@@H]1O[C@@H]1O[C@H](COC(C)=O)[C@@H](OC(C)=O)[C@H](OC(C)=O)[C@H]1OC(C)=O |r|	In stock	powder	1 g	12	1	12
10.	MolPort-002-919-246	AK Scientific	G210	7	15	OCC1OC(CC1O)n1ccc(O)nc1=O	Isomer	OC[C@H]1O[C@H](C[C@@H]1O)n1ccc(=O)[nH]c1=O |r|	In stock	powder	1 g	13	1	13
11.	MolPort-003-925-845	AK Scientific	B831	7	53	Cc1ccc2ncccc2c1	Exact	Cc1ccc2ncccc2c1	In stock	liquid	5 g	13	1	13
12.	MolPort-003-927-373	AK Scientific	C579	7	80	OCC(O)C(O)C(O)C(O)C([O-])=O	Isomer	[Na+].OC[C@@H](O)[C@@H](O)[C@H](O)[C@@H](O)C([O-])=O	In stock	powder	5 g	10	1	10
13.	MolPort-003-941-684	AK Scientific	Q437	7	82	CC=C1[C@@H]2Cc3[nH]c(=O)ccc3[C@@]1(N)CC(C)=C2	Isomer	CC=C1[C@@H]2Cc3[nH]c(=O)ccc3[C@@]1(N)CC(C)=C2 |c:18|	In stock	powder	50 mg	150	1	150
14.	MolPort-003-983-295	AK Scientific	2516AH	7	87	CCCC1CC(N(C)C1)C(=O)NC(C(C)O)C1OC(SC)C(O)C(O)C1O	Isomer	O.Cl.CCC[C@@H]1C[C@H](N(C)C1)C(=O)N[C@H]([C@@H](C)O)[C@H]1O[C@H](SC)[C@H](O)[C@@H](O)[C@H]1O |r|	In stock	solid	1 g	27	1	27
15.	MolPort-004-285-268	AK Scientific	P153	7	35	O=C1NC(=O)C2CC=CCC12	Exact	O=C1NC(=O)C2CC=CCC12 |c:7|	In stock	powder	1 g	20	1	20
16.	MolPort-006-114-465	AK Scientific	AMTDA183	7	22	Cc1ccc2Cc3ccccc3-c2c1	Exact	Cc1ccc2Cc3ccccc3-c2c1	In stock	N/A	100 mg	95	1	95
17.	MolPort-023-220-607	AK Scientific	J90681	7	20	CCC(C[C@H](N)C(O)=O)C(O)=O	Exact	CCC(C[C@H](N)C(O)=O)C(O)=O |r|	In stock	powder	5 g	15	1	15
18.	MolPort-027-637-282	AK Scientific	X5038	7	104	COc1ccc2nccc([C@H](O)[C@H]3C[C@H]4CCN3C[C@H]4C=C)c2c1	Exact	O.O.Cl.COc1ccc2nccc([C@H](O)[C@H]3C[C@H]4CCN3C[C@H]4C=C)c2c1 |r|	In stock	powder	1 g	13	1	13
19.	MolPort-028-960-262	AK Scientific	J10076	7	110	C[C@H](CCC(=O)NCCS([O-])(=O)=O)[C@H]1CC[C@H]2[C@@H]3[C@H](O)CC4C[C@H](O)CC[C@]4(C)[C@H]3C[C@H](O)[C@]12C	Exact	O.O.[Na+].C[C@H](CCC(=O)NCCS([O-])(=O)=O)[C@H]1CC[C@H]2[C@@H]3[C@H](O)CC4C[C@H](O)CC[C@]4(C)[C@H]3C[C@H](O)[C@]12C	In stock	powder	1 g	25	1	25
20.	MolPort-030-084-234	AK Scientific	J10208	7	75	CC12CCC3C(CCc4cc(O)ccc34)C1CC(O)C2O	Isomer	C[C@]12CC[C@H]3[C@@H](CCc4cc(O)ccc34)[C@@H]1C[C@@H](O)[C@@H]2O	In stock	powder	100 mg	21.1	1	21.1
21.	MolPort-039-336-871	AK Scientific	8414AJ	7	116	OC[C@H]1O[C@@H](Oc2cc3CC(C([O-])=O)\[N+](=C/C=C4\CC(NC(=C4)C(O)=O)C(O)=O)c3cc2O)[C@H](O)[C@@H](O)[C@@H]1O	Exact	OC[C@H]1O[C@@H](Oc2cc3CC(C([O-])=O)\[N+](=C/C=C4\CC(NC(=C4)C(O)=O)C(O)=O)c3cc2O)[C@H](O)[C@@H](O)[C@@H]1O |c:21|	In stock	powder	1 g	19	1	19
22.	MolPort-042-624-202	AK Scientific	C884	7	111	CN(C)C1C2CC3C(=C(O)C2(O)C(=O)C(C(N)=O)=C1O)C(=O)c1c(O)cccc1C3(C)O	Isomer	O.CN(C)[C@H]1[C@@H]2C[C@H]3C(=C(O)[C@]2(O)C(=O)C(C(N)=O)=C1O)C(=O)c1c(O)cccc1[C@@]3(C)O |c:18,t:7|	In stock	powder	1 g	10	1	10
23.	MolPort-044-550-951	AK Scientific	AMTA059	7	30	O=c1[nH]\c(=C/c2ccccc2)c(=O)[nH]\c1=C/c1ccccc1	Exact	O=c1[nH]\c(=C/c2ccccc2)c(=O)[nH]\c1=C/c1ccccc1	In stock	N/A	250 mg	30	1	30
24.	MolPort-000-096-627	Alinda Chemical, Ltd.	ALBB-014114	13	21	CCc1nc2ccccc2c(=O)[nH]1	Exact	CCc1nc2ccccc2c(=O)[nH]1	On request	N/A	0.5 g	80	1	80
25.	MolPort-001-017-169	Alinda Chemical, Ltd.	IBS-L0226694	13	114	O=C1Nc2ccccc2C1(c1c[nH]c2ccccc12)c1c[nH]c2ccccc12	Exact	O=C1Nc2ccccc2C1(c1c[nH]c2ccccc12)c1c[nH]c2ccccc12	On request	N/A	50 mg	70	1	70
26.	MolPort-002-529-884	Alinda Chemical, Ltd.	IBS-L0212143	13	105	CC(=O)OCC(OC(C)=O)C(OC(C)=O)C(Cn1c2cc(C)c(C)cc2nc2c1nc(=O)[nH]c2=O)OC(C)=O	Exact	CC(=O)OCC(OC(C)=O)C(OC(C)=O)C(Cn1c2cc(C)c(C)cc2nc2c1nc(=O)[nH]c2=O)OC(C)=O	On request	N/A	50 mg	70	1	70
27.	MolPort-003-665-623	Alinda Chemical, Ltd.	ALBB-023318	13	25	Nc1nc(O)c2[nH]c(=O)cnc2n1	Exact	Nc1nc2ncc(=O)[nH]c2c(=O)[nH]1	On request	N/A	0.5 g	60	1	60
28.	MolPort-001-780-609	Angene	AG005VTS	15	48	OC(=O)c1ccc(C=O)[nH]1	Exact	OC(=O)c1ccc(C=O)[nH]1	On request	N/A	250 mg	170	1	170
29.	MolPort-001-792-520	Angene	AG0035SF	15	61	OCC1OC(C(O)C1O)n1ccc(=O)[nH]c1=O	Isomer	OC[C@H]1O[C@H]([C@H](O)[C@@H]1O)n1ccc(=O)[nH]c1=O	On request	N/A	10 g	13	1	13
30.	MolPort-002-507-434	Angene	AG003549	15	29	Oc1ccc(CC=C)cc1-c1cc(CC=C)ccc1O	Exact	Oc1ccc(CC=C)cc1-c1cc(CC=C)ccc1O	On request	N/A	5 g	38	1	38
31.	MolPort-002-532-754	Angene	AG00IKK5	15	108	CC12CCCC(C)(C1CCC13CC(=C)C(C1)(CCC23)OC1OC(CO)C(O)C(O)C1OC1OC(CO)C(O)C(O)C1O)C(=O)OC1OC(CO)C(O)C(O)C1O	Isomer	C[C@@]12CCC[C@](C)([C@H]1CC[C@@]13CC(=C)[C@@](C1)(CC[C@@H]23)O[C@@H]1O[C@H](CO)[C@@H](O)[C@H](O)[C@H]1O[C@@H]1O[C@H](CO)[C@@H](O)[C@H](O)[C@H]1O)C(=O)O[C@@H]1O[C@H](CO)[C@@H](O)[C@H](O)[C@H]1O |r|	On request	N/A	5 g	6	1	6
32.	MolPort-003-886-345	Angene	AG00IKH2	15	63	C[C@H]1[C@H](NC(=O)C(=N/OC(C)(C)C(O)=O)\c2csc(N)n2)C(=O)N1S(O)(=O)=O	Exact	C[C@H]1[C@H](NC(=O)C(=N/OC(C)(C)C(O)=O)\c2csc(N)n2)C(=O)N1S(O)(=O)=O |r|	On request	N/A	1 g	34	1	34
33.	MolPort-003-930-968	Angene	AG003RUD	15	44	COC(=O)c1ccc(OC(C)=O)cc1	Exact	COC(=O)c1ccc(OC(C)=O)cc1	On request	N/A	25 g	78	1	78
34.	MolPort-003-934-329	Angene	AG0036H5	15	89	Cc1cc2nc3c(nc(=O)[nH]c3=O)n(CC(O)C(O)C(O)CO)c2cc1C	Isomer	Cc1cc2nc3c(nc(=O)[nH]c3=O)n(C[C@H](O)[C@H](O)[C@H](O)CO)c2cc1C	On request	N/A	10 g	9	1	9
35.	MolPort-006-069-322	Angene	AG003472	15	102	C[C@H](O)[C@H]1CC[C@H]2[C@@H]3CC[C@@H]4C[C@H](O)CC[C@]4(C)[C@H]3CC[C@]12C	Exact	C[C@H](O)[C@H]1CC[C@H]2[C@@H]3CC[C@@H]4C[C@H](O)CC[C@]4(C)[C@H]3CC[C@]12C	On request	N/A	100 mg	164	1	164
36.	MolPort-006-110-125	Angene	AG003P7I	15	78	OC[C@@H](O)[C@@H](O)[C@H](O)C(=O)CO	Exact	OC[C@@H](O)[C@@H](O)[C@H](O)C(=O)CO	On request	N/A	100 g	8	1	8
37.	MolPort-006-111-117	Angene	AG0029SK	15	34	c1ccc2c(c1)[nH]c1ccc3ccccc3c21	Exact	c1ccc2c(c1)[nH]c1ccc3ccccc3c21	On request	N/A	250 mg	52	1	52
38.	MolPort-006-724-705	Angene	AG0038GW	15	26	Nc1nc2nc[nH]c2c(=O)[nH]1	Exact	Nc1nc2nc[nH]c2c(=O)[nH]1	On request	N/A	25 g	9	1	9
39.	MolPort-046-588-485	Angene	AG00370Q	15	65	CC(C)C[C@H](NC(=O)[C@@H](O)[C@H](N)Cc1ccccc1)C(O)=O	Isomer	CC(C)CC(NC(=O)C(O)[C@H](N)Cc1ccccc1)C(O)=O	On request	N/A	100 mg	71	1	71
40.	MolPort-000-871-525	BIONET/Key Organics Ltd.	STR00897	4	4	Cc1ccc(N)c(C)c1	Exact	Cc1ccc(N)c(C)c1	In stock	N/A	100 g	15.94	1	15.94
41.	MolPort-002-006-549	BIONET/Key Organics Ltd.	1F-389S	4	19	O=c1[nH]c(Cc2ccccc2)nc2ccccc12	Exact	O=c1[nH]c(Cc2ccccc2)nc2ccccc12	In stock	N/A	50 mg	110.07	1	110.07
42.	MolPort-004-751-398	BIONET/Key Organics Ltd.	FS-2756	4	92	COc1ccc2[nH]c(=O)sc2c1	Exact	COc1ccc2[nH]c(=O)sc2c1	In stock	N/A	50 mg	110.07	1	110.07
43.	MolPort-035-783-543	BIONET/Key Organics Ltd.	AS-2867	4	106	CN1C2CC(CC1C1OC21)OC(=O)C(CO)c1ccccc1	Isomer	O.O.O.Br.CN1C2C[C@@H](C[C@H]1[C@H]1OC21)OC(=O)[C@H](CO)c1ccccc1 |r,TLB:12:13:5:9.7.8,12:11:5:9.7.8,THB:14:8:13.11:5,4:5:13.11:9.7.8|	In stock	N/A	500 mg	36.3	1	36.3
44.	MolPort-000-139-474	BLD PHARMATECH LTD.	BD7749	12	8	Cc1cccc2[nH]ccc12	Exact	Cc1cccc2[nH]ccc12	In stock	N/A	1 g	10	1	10
45.	MolPort-001-742-620	BLD PHARMATECH LTD.	BD21926	12	64	COc1ccc2cc3-c4cc5OCOc5cc4CC[n+]3cc2c1OC	Exact	[Cl-].COc1ccc2cc3-c4cc5OCOc5cc4CC[n+]3cc2c1OC	In stock	N/A	5 g	7	1	7
46.	MolPort-001-759-311	BLD PHARMATECH LTD.	BD152028	12	100	OC(=O)CCCCCCC(O)=O	Exact	OC(=O)CCCCCCC(O)=O	In stock	N/A	10 g	5	1	5
47.	MolPort-001-766-730	BLD PHARMATECH LTD.	BD112680	12	115	C1C2CC3CC1CC(C2)C3	Exact	C1C2CC3CC1CC(C2)C3	In stock	N/A	25 g	5	1	5
48.	MolPort-001-782-160	BLD PHARMATECH LTD.	BD3562	12	47	OCc1ccc(o1)C(O)=O	Exact	OCc1ccc(o1)C(O)=O	In stock	N/A	250 mg	5	1	5
49.	MolPort-001-785-905	BLD PHARMATECH LTD.	BD140573	12	57	O[C@H]1[C@H](O)[C@@H](O)[C@H](O)[C@H](O)[C@@H]1O	Exact	O[C@H]1[C@H](O)[C@@H](O)[C@H](O)[C@H](O)[C@@H]1O |r|	In stock	N/A	5 g	10	1	10
50.	MolPort-002-507-462	BLD PHARMATECH LTD.	BD19468	12	54	CC1=C(N2C(SC1)C(N)C2=O)C(O)=O	Isomer	CC1=C(N2[C@H](SC1)[C@H](N)C2=O)C(O)=O |r,t:1|	In stock	N/A	1 g	10	1	10
51.	MolPort-003-666-238	BLD PHARMATECH LTD.	BD126917	12	71	NC(=O)c1ccc[n+](c1)[C@@H]1O[C@H](COP([O-])(=O)OP(O)(=O)OC[C@H]2O[C@H]([C@H](O)[C@@H]2O)n2cnc3c(N)ncnc23)[C@@H](O)[C@H]1O	Exact	NC(=O)c1ccc[n+](c1)[C@@H]1O[C@H](COP([O-])(=O)OP(O)(=O)OC[C@H]2O[C@H]([C@H](O)[C@@H]2O)n2cnc3c(N)ncnc23)[C@@H](O)[C@H]1O |r|	In stock	N/A	1 g	16	1	16
52.	MolPort-003-666-518	BLD PHARMATECH LTD.	BD30041	12	79	COC1CC(CCC1O)\C=C(/C)C1OC(=O)C2CCCCN2C(=O)C(=O)C2(O)OC(C(CC2C)OC)C(CC(C)C\C(C)=C\C(CC=C)C(=O)CC(O)C1C)OC	Isomer	CO[C@@H]1C[C@@H](CC[C@H]1O)\C=C(/C)[C@H]1OC(=O)[C@@H]2CCCCN2C(=O)C(=O)[C@]2(O)O[C@@H]([C@H](C[C@H]2C)OC)[C@H](C[C@@H](C)C\C(C)=C\[C@@H](CC=C)C(=O)C[C@H](O)[C@H]1C)OC |r,t:45|	In stock	N/A	50 mg	67	1	67
53.	MolPort-003-823-711	BLD PHARMATECH LTD.	BD117363	12	62	O=C1NC(=O)C(=C1c1c[nH]c2ccccc12)c1c[nH]c2ccccc12	Exact	O=C1NC(=O)C(=C1c1c[nH]c2ccccc12)c1c[nH]c2ccccc12 |c:5|	In stock	N/A	100 mg	61	1	61
54.	MolPort-003-846-738	BLD PHARMATECH LTD.	BD137727	12	93	OC(=O)c1cc(nc2C(=O)C(=O)c3cc([nH]c3-c12)C([O-])=O)C([O-])=O	Exact	OC(=O)c1cc2c([nH]1)-c1c(cc(nc1C(=O)C2=O)C(O)=O)C(O)=O	In stock	N/A	100 mg	17	1	17
55.	MolPort-003-855-410	BLD PHARMATECH LTD.	BD683400	12	52	CN1C2CC(O)C1CC(C2)OC(=O)C(CO)c1ccccc1	Exact	CN1C2CC(O)C1CC(C2)OC(=O)C(CO)c1ccccc1 |TLB:10:8:1:3.4,5:4:1:7.9.8|	In stock	N/A	1 g	29	1	29
56.	MolPort-003-934-344	BLD PHARMATECH LTD.	BD92886	12	39	Cc1cccc2c1sc1c(C)cccc21	Exact	Cc1cccc2c1sc1c(C)cccc21	In stock	N/A	250 mg	10	1	10
57.	MolPort-003-959-102	BLD PHARMATECH LTD.	BD146303	12	101	Cc1ncc(n1CC(O)CCl)[N+]([O-])=O	Exact	Cc1ncc(n1CC(O)CCl)[N+]([O-])=O	In stock	N/A	5 g	8	1	8
58.	MolPort-003-984-182	BLD PHARMATECH LTD.	BD23185	12	51	CN(C)c1ncnc2[nH]cnc12	Exact	CN(C)c1ncnc2nc[nH]c12	In stock	N/A	1 g	24	1	24
59.	MolPort-005-940-324	BLD PHARMATECH LTD.	BD7900	12	12	CC(=O)OCC1OC(C(OC(C)=O)C1OC(C)=O)n1ccc(=O)[nH]c1=O	Isomer	CC(=O)OC[C@H]1O[C@H]([C@H](OC(C)=O)[C@@H]1OC(C)=O)n1ccc(=O)[nH]c1=O |r|	In stock	N/A	1 g	10	1	10
60.	MolPort-009-198-191	BLD PHARMATECH LTD.	BD19363	12	14	CO[C@@H]1[C@H](O)[C@@H](CO)O[C@H]1n1cnc2c(N)ncnc12	Exact	CO[C@@H]1[C@H](O)[C@@H](CO)O[C@H]1n1cnc2c(N)ncnc12 |r|	In stock	N/A	250 mg	50	1	50
61.	MolPort-042-665-909	BLD PHARMATECH LTD.	BD151399	12	68	CC[C@@](O)(C([O-])=O)c1cc2-c3nc4ccccc4cc3Cn2c(=O)c1CO	Exact	[Na+].CC[C@@](O)(C([O-])=O)c1cc2-c3nc4ccccc4cc3Cn2c(=O)c1CO |r|	In stock	N/A	250 mg	49	1	49
62.	MolPort-046-163-458	BLD PHARMATECH LTD.	BD724751	12	7	OC(=O)CCC(NC(=O)Cc1c[nH]c2ccccc12)C(O)=O	Exact	OC(=O)CCC(NC(=O)Cc1c[nH]c2ccccc12)C(O)=O	In stock	N/A	250 mg	76	1	76
63.	MolPort-046-417-095	BLD PHARMATECH LTD.	BD764558	12	74	Cc1c2[nH]c3ccccc3c2c(C)c2cnccc12	Exact	Cl.Cc1c2[nH]c3ccccc3c2c(C)c2cnccc12	In stock	N/A	50 mg	298	1	298
64.	MolPort-001-760-542	Cayman Europe	21061	22	49	COc1ccc2[nH]cc(CCO)c2c1	Exact	COc1ccc2[nH]cc(CCO)c2c1	On request	N/A	50 mg	59.5	1	59.5
65.	MolPort-001-792-867	Cayman Europe	19191	22	41	OC(=O)c1cc(=O)c2cccc(O)c2[nH]1	Exact	OC(=O)c1cc(O)c2cccc(O)c2n1	On request	N/A	500 mg	38.08	1	38.08
66.	MolPort-016-633-352	Cayman Europe	18457	22	98	COC1C(OC(N)=O)C(O)C(Oc2ccc3c([O-])c(NC(=O)c4ccc(O)c(CC=C(C)C)c4)c(=O)oc3c2C)OC1(C)C	Isomer	[Na+].[#6]-[#8]-[#6@@H]1-[#6@@H](-[#8]-[#6](-[#7])=O)-[#6@@H](-[#8])-[#6@H](-[#8]-c2ccc3c(-[#8])c(-[#7]-[#6](=O)-c4ccc(-[#8-])c(-[#6]\[#6]=[#6](/[#6])-[#6])c4)c(=O)oc3c2-[#6])-[#8]C1([#6])[#6] |r|	On request	N/A	1 g	52.36	1	52.36
67.	MolPort-039-139-124	Cayman Europe	10011206	22	2	CCCCCC(=O)CC(=O)N[C@H]1CCOC1=O	Exact	CCCCCC(=O)CC(=O)N[C@H]1CCOC1=O	On request	N/A	50 mg	327.25	1	327.25
68.	MolPort-039-337-033	Cayman Europe	20353	22	112	CC(=O)N[C@@H]1[C@@H](O)[C@H](O)[C@@H](CO)O[C@@H]1OP([O-])(=O)OP([O-])(=O)OC[C@H]1O[C@H]([C@H](O)[C@@H]1O)n1ccc(=O)[nH]c1=O	Exact	[Na+].[Na+].CC(=O)N[C@@H]1[C@@H](O)[C@H](O)[C@@H](CO)O[C@@H]1OP([O-])(=O)OP([O-])(=O)OC[C@H]1O[C@H]([C@H](O)[C@@H]1O)n1ccc(=O)[nH]c1=O	On request	N/A	50 mg	148.75	1	148.75
69.	MolPort-044-561-299	Cayman Europe	15988	22	55	C[n+]1cn([C@@H]2O[C@H](C[O-])[C@@H](O)[C@H]2O)c2nc(N)[nH]c(=O)c12	Exact	C[n+]1cn([C@@H]2O[C@H](C[O-])[C@@H](O)[C@H]2O)c2nc(N)[nH]c(=O)c12	On request	N/A	50 mg	71.4	1	71.4
70.	MolPort-044-561-804	Cayman Europe	21043	22	24	CC(=O)N[C@@H](C=O)[C@@H](O)[C@H](O[C@@H]1O[C@H](CO)[C@H](O)[C@H](O)[C@H]1O)[C@H](O)CO	Exact	CC(=O)N[C@@H](C=O)[C@@H](O)[C@H](O[C@@H]1O[C@H](CO)[C@H](O)[C@H](O)[C@H]1O)[C@H](O)CO	On request	N/A	50 mg	216.58	1	216.58
71.	MolPort-044-727-630	Cayman Europe	21620	22	113	OC[C@H]1O[C@@H](OP([O-])(=O)OP([O-])(=O)OC[C@H]2O[C@H]([C@H](O)[C@@H]2O)n2ccc(=O)[nH]c2=O)[C@H](O)[C@@H](O)[C@@H]1O	Exact	[Na+].[Na+].OC[C@H]1O[C@@H](OP([O-])(=O)OP([O-])(=O)OC[C@H]2O[C@H]([C@H](O)[C@@H]2O)n2ccc(=O)[nH]c2=O)[C@H](O)[C@@H](O)[C@@H]1O	On request	N/A	100 mg	59.5	1	59.5
72.	MolPort-001-913-428	ChemBridge Corporation	5325417	10	90	CC(C)(O)C1Cc2cc3ccc(=O)oc3cc2O1	Exact	CC(C)(O)C1Cc2cc3ccc(=O)oc3cc2O1	In stock	solid	50 mg	95	1	95
73.	MolPort-000-882-087	ChemDiv, Inc.	4185-0040	13	10	CN1CCc2cc3OCOc3cc2C(=O)Cc2ccc3OCOc3c2C1	Exact	CN1CCc2cc3OCOc3cc2C(=O)Cc2ccc3OCOc3c2C1	In stock	solid	50 mg	199.2	1	199.2
74.	MolPort-001-898-934	ChemDiv, Inc.	N039-0019	13	42	COc1c(O)ccc2c(OC)c3ccoc3nc12	Exact	COc1c(O)ccc2c(OC)c3ccoc3nc12	In stock	solid	50 mg	199.2	1	199.2
75.	MolPort-039-052-519	ChemFaces	CFN98366	10	36	COc1cc(O)c2C(=O)CC(Oc2c1)c1ccc(O)cc1	Isomer	COc1cc(O)c2C(=O)C[C@H](Oc2c1)c1ccc(O)cc1 |r|	On request	N/A	10 mg	138	5	690
76.	MolPort-001-794-490	ENAMINE Ltd.	EN300-49131	11	45	CCOc1ccc(CO)cc1	Exact	CCOc1ccc(CO)cc1	In stock	N/A	100 mg	21	1	21
77.	MolPort-002-507-485	ENAMINE Ltd.	EN300-1721864	11	43	COc1cc(CCC(C)=O)ccc1O	Exact	COc1cc(CCC(C)=O)ccc1O	In stock	N/A	100 mg	24	1	24
78.	MolPort-019-909-749	ENAMINE Ltd.	EN300-95856	11	38	OC(=O)C1Cc2nc[nH]c2CN1	Exact	Cl.OC(=O)C1Cc2[nH]cnc2CN1	In stock	N/A	100 mg	31	1	31
79.	MolPort-002-501-921	Fluorochem	342152	7	59	CC(C)C1CCC(C)CC1	Exact	CC(C)C1CCC(C)CC1	On request	N/A	1 g	24.82	1	24.82
80.	MolPort-002-525-341	Fluorochem	079095	7	16	OCC1OC(Oc2cc(O)cc(O)c2C(=O)CCc2ccc(O)cc2)C(O)C(O)C1O	Isomer	OC[C@H]1O[C@@H](Oc2cc(O)cc(O)c2C(=O)CCc2ccc(O)cc2)[C@H](O)[C@@H](O)[C@@H]1O |r|	On request	N/A	1 g	24.82	1	24.82
81.	MolPort-006-147-957	Fluorochem (made-to-order)	168900	22	11	CCCC(=O)OCC(OC(=O)CCC)C(OC(=O)CCC)C(Cn1c2cc(C)c(C)cc2nc2c1nc(=O)[nH]c2=O)OC(=O)CCC	Exact	CCCC(=O)OCC(OC(=O)CCC)C(OC(=O)CCC)C(Cn1c2cc(C)c(C)cc2nc2c1nc(=O)[nH]c2=O)OC(=O)CCC	Made to order	N/A	5 g	42.34	1	42.34
82.	MolPort-001-785-795	J&K Scientific	364257	12	67	CC1(C)C2CCC(C2)C1=C	Exact	CC1(C)C2CCC(C2)C1=C	On request	N/A	25 g	17	1	17
83.	MolPort-003-983-592	MedChemExpress Europe	HY-14944	9	3	COC(=O)C[C@](O)(CCCC(C)(C)O)C(=O)O[C@H]1[C@H]2c3cc4OCOc4cc3CCN3CCC[C@]23C=C1OC	Exact	COC(=O)C[C@](O)(CCCC(C)(C)O)C(=O)O[C@H]1[C@H]2c3cc4OCOc4cc3CCN3CCC[C@]23C=C1OC |r,c:39|	On request	N/A	50 mg	389.91	1	389.91
84.	MolPort-000-715-731	Pharmeks, Ltd.	PHAR024230	16	117	CCCN1C2CCC1CC(C2)OC(=O)c1ccc(OC)c(OC)c1	Exact	CCCN1C2CCC1CC(C2)OC(=O)c1ccc(OC)c(OC)c1 |THB:2:3:9.10.8:5.6|	On request	N/A	50 mg	107	1	107
85.	MolPort-000-755-503	Pharmeks, Ltd.	PHAR085666	16	85	COc1cc(ccc1OC1OC(CO)C(O)C(O)C1O)-c1oc2cc(O)cc(O)c2c(=O)c1OC1OC(CO)C(O)C(O)C1O	Exact	COc1cc(ccc1OC1OC(CO)C(O)C(O)C1O)-c1oc2cc(O)cc(O)c2c(=O)c1OC1OC(CO)C(O)C(O)C1O	On request	N/A	50 mg	143	1	143
86.	MolPort-000-783-878	Pharmeks, Ltd.	PHAR117018	16	94	[O-][n+]1c2CCCCc2[n+]([O-])c2CCCCc12	Exact	[O-][n+]1c2CCCCc2[n+]([O-])c2CCCCc12	On request	N/A	50 mg	71	1	71
87.	MolPort-000-847-946	Pharmeks, Ltd.	PHAR188770	16	28	CC12CCC3C(CCC4CC(O)CCC34C)C1(O)CCC2C1=CC(=O)OC1	Exact	CC12CCC3C(CCC4CC(O)CCC34C)C1(O)CCC2C1=CC(=O)OC1 |t:25|	On request	N/A	50 mg	143	1	143
88.	MolPort-002-118-932	Pharmeks, Ltd.	PHAR295230	16	27	CCCCc1nc2ccccc2c(=O)n1-c1cccc(C)c1	Exact	CCCCc1nc2ccccc2c(=O)n1-c1cccc(C)c1	On request	N/A	50 mg	71	1	71
89.	MolPort-000-827-712	Specs	AE-562/41718249	12	56	COc1ccc(CCNC(=O)Cc2ccc(OC)c(OC)c2)cc1OC	Exact	COc1ccc(CCNC(=O)Cc2ccc(OC)c(OC)c2)cc1OC	In stock	N/A	50 mg	65.88	1	65.88
90.	MolPort-002-084-465	Specs	AN-652/03750034	12	95	COc1ccc(cc1OC)C(=O)NCC(C)C	Exact	COc1ccc(cc1OC)C(=O)NCC(C)C	In stock	N/A	10 mg	24.4	5	122
91.	MolPort-002-798-840	Specs	AB-131/40897191	12	31	Cc1ccc2ccc3ccc(C)cc3c2c1	Exact	Cc1ccc2ccc3ccc(C)cc3c2c1	In stock	N/A	50 mg	65.88	1	65.88
92.	MolPort-002-800-142	Specs	AE-477/13519097	12	23	Cc1ccc2oc3ccccc3c(=O)c2c1	Exact	Cc1ccc2oc3ccccc3c(=O)c2c1	In stock	N/A	50 mg	65.88	1	65.88
93.	MolPort-002-800-423	Specs	AE-562/12222302	12	103	OC12CCOC1(Nc1ccccc21)C1CC2CCN1CC2C=C	Exact	OC12CCOC1(Nc1ccccc21)C1CC2CCN1CC2C=C	In stock	N/A	50 mg	65.88	1	65.88
94.	MolPort-002-814-819	Specs	AI-204/12184001	12	97	OCc1ccccc1NC(=O)c1ccccc1	Exact	OCc1ccccc1NC(=O)c1ccccc1	In stock	N/A	50 mg	65.88	1	65.88
95.	MolPort-002-903-705	Specs	AN-829/40761415	12	37	COc1ccc(cc1)-c1cc(=O)c2ccc(O)cc2o1	Exact	COc1ccc(cc1)-c1cc(=O)c2ccc(O)cc2o1	In stock	N/A	50 mg	39.04	1	39.04
96.	MolPort-006-128-411	Specs	AT-051/43422780	12	40	Cc1ccc2c(C)ccnc2c1	Exact	Cc1ccc2c(C)ccnc2c1	In stock	N/A	50 mg	65.88	1	65.88
97.	MolPort-019-723-406	Specs	AQ-358/42003063	12	9	COc1cc(O)c(C(=O)C=Cc2ccc(O)cc2)c(OC)c1	Exact	COc1cc(O)c(C(=O)C=Cc2ccc(O)cc2)c(OC)c1 |w:9.8|	In stock	N/A	50 mg	39.04	1	39.04
98.	MolPort-000-156-744	SpiroChem	SPC-p711	18	50	COc1ccc2occc2c1	Exact	COc1ccc2occc2c1	On request	N/A	0.25 g	75.6	1	75.6
99.	MolPort-000-881-920	SynQuest Laboratories, Inc.	2607-9-Y2	15	91	COc1c(Br)cc(Br)cc1Br	Exact	COc1c(Br)cc(Br)cc1Br	On request	N/A	5 g	18	1	18
100.	MolPort-001-740-269	TargetMol	T2846	12	84	CC(C)=CCOc1c2ccoc2cc2oc(=O)ccc12	Exact	[#6]\[#6](-[#6])=[#6]\[#6]-[#8]-c1c2ccoc2cc2oc(=O)ccc12	In stock	solid	50 mg	112	1	112
101.	MolPort-003-666-156	TargetMol	T1400	12	5	CN(C)[C@H]1[C@@H]2C[C@@H]3[C@H](O)c4c(Cl)ccc(O)c4C(=O)C3=C(O)[C@]2(O)C(=O)C(C(N)=O)=C1O	Exact	Cl.CN(C)[C@H]1[C@@H]2C[C@@H]3[C@H](O)c4c(Cl)ccc(O)c4C(=O)C3=C(O)[C@]2(O)C(=O)C(C(N)=O)=C1O |r,c:32,t:21|	In stock	solid	100 mg	62	1	62
102.	MolPort-003-666-218	TargetMol	T0148	12	77	Nc1nc(=O)c2N(C=O)C(CNc3ccc(cc3)C(=O)NC(CCC([O-])=O)C([O-])=O)CNc2[nH]1	Isomer	[Ca++].Nc1nc(=O)c2N(C=O)C(CNc3ccc(cc3)C(=O)N[C@@H](CCC([O-])=O)C([O-])=O)CNc2[nH]1 |r|	In stock	solid	100 mg	50	1	50
103.	MolPort-044-193-576	TargetMol	T1254	12	70	CCc1c(C)c2cc3[n-]c(cc4nc(C(CCC([O-])=O)C4C)c(CC([O-])=O)c4[n-]c(cc1n2)c(C)c4C([O-])=O)c(C)c3C=C	Isomer	[Na+].[Na+].[Na+].[Cu++].CCc1c(C)c2cc3[n-]c(cc4nc(C(CCC([O-])=O)C4C)c(CC([O-])=O)c4[n-]c(cc1n2)c(C)c4C([O-])=O)c(C)c3C=C	In stock	solid	100 mg	50	1	50
104.	MolPort-002-318-471	Vitas-M Laboratory, Ltd.	BBL002307	14	46	c1ccc2c(c1)ccc1ncccc21	Exact	c1ccc2c(c1)ccc1ncccc21	In stock	N/A	500 mg	50	1	50
105.	MolPort-002-535-125	Vitas-M Laboratory, Ltd.	STL534912	14	6	COC(=O)[C@@H]1Cc2c([nH]c3ccccc23)C2CCC(=O)N12	Exact	COC(=O)[C@@H]1Cc2c([nH]c3ccccc23)C2CCC(=O)N12 |r|	In stock	solid	50 mg	137.95	1	137.95
106.	MolPort-003-831-196	Vitas-M Laboratory, Ltd.	STK955035	14	86	CN1C(=N)NC(=O)\C1=C/c1ccc2OCOc2c1	Exact	CN1C(=N)NC(=O)\C1=C/c1ccc2OCOc2c1	In stock	solid	50 mg	110.59	1	110.59
107.	MolPort-007-980-820	Vitas-M Laboratory, Ltd.	STL443726	14	88	CC(C)C(O)(C(C)O)C(=O)OC[C@@H]1CC[N+]2([O-])CCC[C@@H]12	Exact	CC(C)C(O)(C(C)O)C(=O)OC[C@@H]1CC[N+]2([O-])CCC[C@@H]12 |r|	In stock	solid	50 mg	110.59	1	110.59
108.	MolPort-046-598-016	Vitas-M Laboratory, Ltd.	STL552758	14	69	CC(=O)OCC1=C(N2[C@H](SC1)[C@H](NC(=O)CCCC(N)C([O-])=O)C2=O)C([O-])=O	Exact	CC(=O)OCC1=C(N2[C@H](SC1)[C@H](NC(=O)CCCC(N)C([O-])=O)C2=O)C([O-])=O |r,t:5|	In stock	solid	50 mg	137.95	1	137.95
109.	MolPort-001-913-423	Vitas-M Laboratory, Ltd. (Premium)	STK396310	14	107	C\C=C(/C)C(=O)OC1Cc2c(OC1(C)C)ccc1ccc(=O)oc21	Exact	C\C=C(/C)C(=O)OC1Cc2c(OC1(C)C)ccc1ccc(=O)oc21	In stock	solid	50 mg	123.13	1	123.13
110.	MolPort-001-970-710	Vitas-M Laboratory, Ltd. (Premium)	STL377781	14	81	C\C=C1\CC(C)C(C)(O)C(=O)OCC2CCN3CCC(OC1=O)C23	Exact	C\C=C1\CC(C)C(C)(O)C(=O)OCC2CCN3CCC(OC1=O)C23	In stock	solid	50 mg	123.13	1	123.13
111.	MolPort-002-025-511	Vitas-M Laboratory, Ltd. (Premium)	STL446015	14	18	CC1(C)CC(O)C23CCC(O)C(C)(CCC12)C3	Exact	CC1(C)CC(O)C23CCC(O)C(C)(CCC12)C3	In stock	N/A	50 mg	123.13	1	123.13
112.	MolPort-002-342-866	Vitas-M Laboratory, Ltd. (Premium)	STK384445	14	60	CC(=O)OCC1=C(N2C(SC1)C(NC(=O)CCCC(O)=O)C2=O)C(O)=O	Exact	CC(=O)OCC1=C(N2C(SC1)C(NC(=O)CCCC(O)=O)C2=O)C(O)=O |t:5|	In stock	solid	50 mg	123.13	1	123.13
113.	MolPort-002-506-914	Vitas-M Laboratory, Ltd. (Premium)	STL372639	14	66	C\C(CCC(O)C(C)(C)O)=C/COc1cc(=O)[nH]c2ccccc12	Exact	C\C(CCC(O)C(C)(C)O)=C/COc1cc(=O)[nH]c2ccccc12	In stock	solid	50 mg	123.13	1	123.13
114.	MolPort-002-507-400	Vitas-M Laboratory, Ltd. (Premium)	STL372642	14	1	COc1c(OCC(O)C(C)(C)O)ccc2c(OC)c3ccoc3nc12	Exact	COc1c(OCC(O)C(C)(C)O)ccc2c(OC)c3ccoc3nc12	In stock	solid	50 mg	123.13	1	123.13
115.	MolPort-002-507-609	Vitas-M Laboratory, Ltd. (Premium)	STK801472	14	109	Cc1coc-2c1C(=O)C(=O)c1c-2ccc2c(C)cccc12	Exact	Cc1coc-2c1C(=O)C(=O)c1c-2ccc2c(C)cccc12	In stock	solid	50 mg	123.13	1	123.13
116.	MolPort-002-932-990	Vitas-M Laboratory, Ltd. (Premium)	STK029556	14	32	O=C\C=C\c1ccc2OCOc2c1	Exact	O=C\C=C\c1ccc2OCOc2c1	In stock	solid	50 mg	123.13	1	123.13
Compounds (USD):														8359.27
Consolidated MolPort Shipping (USD):														1776.04
Total order value with Consolidated MolPort Shipping (USD):														10135.3
To place an order please send your Purchase order with the quote selected to sales@molport.com.
MolPort shipping (consolidated for you at our facilities): 1 shipment sent from MolPort EU warehouse. Estimated ship out time: 22 business days after receipt of your order.
Delivery is under DAP (Delivered At Place) conditions: if applicable, Customs clearance management and costs are Customer's responsibility.
Here is a list of various services that we provide for your compound-ordering process. Do not hesitate to contact us for more information!
* Sample reformatting: compounds reformatted and delivered in plates as solids or DMSO solutions.
* Independent Quality Control service: We can run tests (NMR; LCMS; GCMS) for you while your shipment will be in transit. You will receive your analysis at the same time as your compounds.
* FTP acess: Our database of commercially available compounds is available for download in SD file format. The database is updated monthly.
* Application Programming Interface: We provide (API) program so that you can access all the information available. We give sample projects in Java and C# programming languages to demonstrate the routines for API calls, data serialization, etc.
QUOTATION ISSUED BY:
MolPort
Address: Lacplesa street 41
Riga, LV-1011, Latvia
www.molport.com
Our Terms and Conditions of Sale are available on our website at https://www.molport.com/shop/terms-of-sale-and-supply. Upon submission of this order, the purchaser agrees to the terms outlined therein.
All listed products are ONLY for research and development use, NOT for any other purposes.
Products must be handled by trained personnel.

## Sheet: Table1
											Issue date: February 6, 2019
Quotation RL28N5951609-Table1 - given Filtered quantities for search (bigger pack sizes may be offered)
Valid till March 6, 2019.
#	MolPort ID	Supplier	Catalogue number	Lead Time (business days)	Ref given #	Search Criteria	Match Type	SMILES	Availability	Compound State	Unit	Unit Price (USD)	QTY	Price (USD)
1.	MolPort-000-139-474	AK Scientific	D166	7	8	Cc1cccc2[nH]ccc12	Exact	Cc1cccc2[nH]ccc12	In stock	liquid	1 g	10	1	10
2.	MolPort-000-153-847	AK Scientific	J91846	7	72	c1ccc2c(c1)sc1ccccc21	Exact	c1ccc2c(c1)sc1ccccc21	In stock	powder	5 g	10	1	10
3.	MolPort-000-183-215	AK Scientific	F849	7	96	CC(=O)N1C(=O)C(=O)c2ccccc12	Exact	CC(=O)N1C(=O)C(=O)c2ccccc12	In stock	powder	1 g	22	1	22
4.	MolPort-001-741-660	AK Scientific	O271	7	13	Oc1ccc(\C=C\C(=O)c2ccc(O)cc2O)cc1	Exact	Oc1ccc(\C=C\C(=O)c2ccc(O)cc2O)cc1	In stock	powder	1 g	91	1	91
5.	MolPort-001-742-529	AK Scientific	J90629	7	76	C[C@]12CC[C@H]3[C@@H](CCc4cc(O)ccc34)[C@@H]1CCC2=O	Exact	C[C@]12CC[C@H]3[C@@H](CCc4cc(O)ccc34)[C@@H]1CCC2=O |r|	In stock	powder	1 g	10	1	10
6.	MolPort-001-760-592	AK Scientific	L975	7	33	c1ccc2cc3ccccc3cc2c1	Exact	c1ccc2cc3ccccc3cc2c1	In stock	powder	25 g	15	1	15
7.	MolPort-001-784-474	AK Scientific	X4517	7	73	COc1ccc(OC)c(C)c1	Exact	COc1ccc(OC)c(C)c1	In stock	liquid	1 g	28	1	28
8.	MolPort-001-785-905	AK Scientific	K572	7	57	O[C@H]1[C@H](O)[C@@H](O)[C@H](O)[C@H](O)[C@@H]1O	Exact	O[C@H]1[C@H](O)[C@@H](O)[C@H](O)[C@H](O)[C@@H]1O |r|	In stock	powder	5 g	10	1	10
9.	MolPort-002-525-341	AK Scientific	Q438	7	16	OCC1OC(Oc2cc(O)cc(O)c2C(=O)CCc2ccc(O)cc2)C(O)C(O)C1O	Isomer	OC[C@H]1O[C@@H](Oc2cc(O)cc(O)c2C(=O)CCc2ccc(O)cc2)[C@H](O)[C@@H](O)[C@@H]1O |r|	In stock	powder	1 g	15	1	15
10.	MolPort-002-903-758	AK Scientific	C617	7	99	CC(=O)OC[C@H]1O[C@@H](OC(C)=O)[C@H](OC(C)=O)[C@@H](OC(C)=O)[C@@H]1O[C@@H]1O[C@H](COC(C)=O)[C@@H](OC(C)=O)[C@H](OC(C)=O)[C@H]1OC(C)=O	Exact	CC(=O)OC[C@H]1O[C@@H](OC(C)=O)[C@H](OC(C)=O)[C@@H](OC(C)=O)[C@@H]1O[C@@H]1O[C@H](COC(C)=O)[C@@H](OC(C)=O)[C@H](OC(C)=O)[C@H]1OC(C)=O |r|	In stock	powder	1 g	12	1	12
11.	MolPort-003-925-845	AK Scientific	B831	7	53	Cc1ccc2ncccc2c1	Exact	Cc1ccc2ncccc2c1	In stock	liquid	5 g	13	1	13
12.	MolPort-003-927-373	AK Scientific	C579	7	80	OCC(O)C(O)C(O)C(O)C([O-])=O	Isomer	[Na+].OC[C@@H](O)[C@@H](O)[C@H](O)[C@@H](O)C([O-])=O	In stock	powder	5 g	10	1	10
13.	MolPort-003-934-465	AK Scientific	C829	7	65	CC(C)C[C@H](NC(=O)[C@@H](O)[C@H](N)Cc1ccccc1)C(O)=O	Exact	CC(C)C[C@H](NC(=O)[C@@H](O)[C@H](N)Cc1ccccc1)C(O)=O	In stock	powder	100 mg	87	1	87
14.	MolPort-003-983-295	AK Scientific	2516AH	7	87	CCCC1CC(N(C)C1)C(=O)NC(C(C)O)C1OC(SC)C(O)C(O)C1O	Isomer	O.Cl.CCC[C@@H]1C[C@H](N(C)C1)C(=O)N[C@H]([C@@H](C)O)[C@H]1O[C@H](SC)[C@H](O)[C@@H](O)[C@H]1O |r|	In stock	solid	1 g	27	1	27
15.	MolPort-004-285-268	AK Scientific	P153	7	35	O=C1NC(=O)C2CC=CCC12	Exact	O=C1NC(=O)C2CC=CCC12 |c:7|	In stock	powder	1 g	20	1	20
16.	MolPort-006-114-465	AK Scientific	AMTDA183	7	22	Cc1ccc2Cc3ccccc3-c2c1	Exact	Cc1ccc2Cc3ccccc3-c2c1	In stock	N/A	100 mg	95	1	95
17.	MolPort-023-220-607	AK Scientific	J90681	7	20	CCC(C[C@H](N)C(O)=O)C(O)=O	Exact	CCC(C[C@H](N)C(O)=O)C(O)=O |r|	In stock	powder	5 g	15	1	15
18.	MolPort-027-637-282	AK Scientific	X5038	7	104	COc1ccc2nccc([C@H](O)[C@H]3C[C@H]4CCN3C[C@H]4C=C)c2c1	Exact	O.O.Cl.COc1ccc2nccc([C@H](O)[C@H]3C[C@H]4CCN3C[C@H]4C=C)c2c1 |r|	In stock	powder	1 g	13	1	13
19.	MolPort-028-960-262	AK Scientific	J10076	7	110	C[C@H](CCC(=O)NCCS([O-])(=O)=O)[C@H]1CC[C@H]2[C@@H]3[C@H](O)CC4C[C@H](O)CC[C@]4(C)[C@H]3C[C@H](O)[C@]12C	Exact	O.O.[Na+].C[C@H](CCC(=O)NCCS([O-])(=O)=O)[C@H]1CC[C@H]2[C@@H]3[C@H](O)CC4C[C@H](O)CC[C@]4(C)[C@H]3C[C@H](O)[C@]12C	In stock	powder	1 g	25	1	25
20.	MolPort-039-336-871	AK Scientific	8414AJ	7	116	OC[C@H]1O[C@@H](Oc2cc3CC(C([O-])=O)\[N+](=C/C=C4\CC(NC(=C4)C(O)=O)C(O)=O)c3cc2O)[C@H](O)[C@@H](O)[C@@H]1O	Exact	OC[C@H]1O[C@@H](Oc2cc3CC(C([O-])=O)\[N+](=C/C=C4\CC(NC(=C4)C(O)=O)C(O)=O)c3cc2O)[C@H](O)[C@@H](O)[C@@H]1O |c:21|	In stock	powder	1 g	19	1	19
21.	MolPort-042-624-202	AK Scientific	C884	7	111	CN(C)C1C2CC3C(=C(O)C2(O)C(=O)C(C(N)=O)=C1O)C(=O)c1c(O)cccc1C3(C)O	Isomer	O.CN(C)[C@H]1[C@@H]2C[C@H]3C(=C(O)[C@]2(O)C(=O)C(C(N)=O)=C1O)C(=O)c1c(O)cccc1[C@@]3(C)O |c:18,t:7|	In stock	powder	1 g	10	1	10
22.	MolPort-044-550-951	AK Scientific	AMTA059	7	30	O=c1[nH]\c(=C/c2ccccc2)c(=O)[nH]\c1=C/c1ccccc1	Exact	O=c1[nH]\c(=C/c2ccccc2)c(=O)[nH]\c1=C/c1ccccc1	In stock	N/A	250 mg	30	1	30
23.	MolPort-000-096-627	Alinda Chemical, Ltd.	ALBB-014114	13	21	CCc1nc2ccccc2c(=O)[nH]1	Exact	CCc1nc2ccccc2c(=O)[nH]1	On request	N/A	0.5 g	80	1	80
24.	MolPort-001-017-169	Alinda Chemical, Ltd.	IBS-L0226694	13	114	O=C1Nc2ccccc2C1(c1c[nH]c2ccccc12)c1c[nH]c2ccccc12	Exact	O=C1Nc2ccccc2C1(c1c[nH]c2ccccc12)c1c[nH]c2ccccc12	On request	N/A	100 mg	100	1	100
25.	MolPort-002-529-884	Alinda Chemical, Ltd.	IBS-L0212143	13	105	CC(=O)OCC(OC(C)=O)C(OC(C)=O)C(Cn1c2cc(C)c(C)cc2nc2c1nc(=O)[nH]c2=O)OC(C)=O	Exact	CC(=O)OCC(OC(C)=O)C(OC(C)=O)C(Cn1c2cc(C)c(C)cc2nc2c1nc(=O)[nH]c2=O)OC(C)=O	On request	N/A	100 mg	100	1	100
26.	MolPort-003-665-623	Alinda Chemical, Ltd.	ALBB-023318	13	25	Nc1nc(O)c2[nH]c(=O)cnc2n1	Exact	Nc1nc2ncc(=O)[nH]c2c(=O)[nH]1	On request	N/A	0.5 g	60	1	60
27.	MolPort-003-666-518	Alinda Chemical, Ltd.	IVK/0069423	13	79	COC1CC(CCC1O)\C=C(/C)C1OC(=O)C2CCCCN2C(=O)C(=O)C2(O)OC(C(CC2C)OC)C(CC(C)C\C(C)=C\C(CC=C)C(=O)CC(O)C1C)OC	Isomer	CO[C@@H]1C[C@@H](CC[C@H]1O)\C=C(/C)[C@H]1OC(=O)[C@@H]2CCCCN2C(=O)C(=O)[C@]2(O)O[C@@H]([C@H](C[C@H]2C)OC)[C@H](C[C@@H](C)C\C(C)=C\[C@@H](CC=C)C(=O)C[C@H](O)[C@H]1C)OC |r,t:45|	On request	N/A	100 mg	100	1	100
28.	MolPort-001-792-520	Angene	AG0035SF	15	61	OCC1OC(C(O)C1O)n1ccc(=O)[nH]c1=O	Isomer	OC[C@H]1O[C@H]([C@H](O)[C@@H]1O)n1ccc(=O)[nH]c1=O	On request	N/A	10 g	13	1	13
29.	MolPort-002-507-434	Angene	AG003549	15	29	Oc1ccc(CC=C)cc1-c1cc(CC=C)ccc1O	Exact	Oc1ccc(CC=C)cc1-c1cc(CC=C)ccc1O	On request	N/A	5 g	38	1	38
30.	MolPort-002-532-754	Angene	AG00IKK5	15	108	CC12CCCC(C)(C1CCC13CC(=C)C(C1)(CCC23)OC1OC(CO)C(O)C(O)C1OC1OC(CO)C(O)C(O)C1O)C(=O)OC1OC(CO)C(O)C(O)C1O	Isomer	C[C@@]12CCC[C@](C)([C@H]1CC[C@@]13CC(=C)[C@@](C1)(CC[C@@H]23)O[C@@H]1O[C@H](CO)[C@@H](O)[C@H](O)[C@H]1O[C@@H]1O[C@H](CO)[C@@H](O)[C@H](O)[C@H]1O)C(=O)O[C@@H]1O[C@H](CO)[C@@H](O)[C@H](O)[C@H]1O |r|	On request	N/A	5 g	6	1	6
31.	MolPort-003-886-345	Angene	AG00IKH2	15	63	C[C@H]1[C@H](NC(=O)C(=N/OC(C)(C)C(O)=O)\c2csc(N)n2)C(=O)N1S(O)(=O)=O	Exact	C[C@H]1[C@H](NC(=O)C(=N/OC(C)(C)C(O)=O)\c2csc(N)n2)C(=O)N1S(O)(=O)=O |r|	On request	N/A	1 g	34	1	34
32.	MolPort-003-930-968	Angene	AG003RUD	15	44	COC(=O)c1ccc(OC(C)=O)cc1	Exact	COC(=O)c1ccc(OC(C)=O)cc1	On request	N/A	25 g	78	1	78
33.	MolPort-003-934-329	Angene	AG0036H5	15	89	Cc1cc2nc3c(nc(=O)[nH]c3=O)n(CC(O)C(O)C(O)CO)c2cc1C	Isomer	Cc1cc2nc3c(nc(=O)[nH]c3=O)n(C[C@H](O)[C@H](O)[C@H](O)CO)c2cc1C	On request	N/A	10 g	9	1	9
34.	MolPort-004-751-398	Angene	AG00C8YG	15	92	COc1ccc2[nH]c(=O)sc2c1	Exact	COc1ccc2[nH]c(=O)sc2c1	On request	N/A	250 mg	125	1	125
35.	MolPort-006-069-322	Angene	AG003472	15	102	C[C@H](O)[C@H]1CC[C@H]2[C@@H]3CC[C@@H]4C[C@H](O)CC[C@]4(C)[C@H]3CC[C@]12C	Exact	C[C@H](O)[C@H]1CC[C@H]2[C@@H]3CC[C@@H]4C[C@H](O)CC[C@]4(C)[C@H]3CC[C@]12C	On request	N/A	100 mg	164	1	164
36.	MolPort-006-110-125	Angene	AG003P7I	15	78	OC[C@@H](O)[C@@H](O)[C@H](O)C(=O)CO	Exact	OC[C@@H](O)[C@@H](O)[C@H](O)C(=O)CO	On request	N/A	100 g	8	1	8
37.	MolPort-006-111-117	Angene	AG0029SK	15	34	c1ccc2c(c1)[nH]c1ccc3ccccc3c21	Exact	c1ccc2c(c1)[nH]c1ccc3ccccc3c21	On request	N/A	250 mg	52	1	52
38.	MolPort-006-724-705	Angene	AG0038GW	15	26	Nc1nc2nc[nH]c2c(=O)[nH]1	Exact	Nc1nc2nc[nH]c2c(=O)[nH]1	On request	N/A	25 g	9	1	9
39.	MolPort-030-084-234	Angene	AG003AAT	15	75	CC12CCC3C(CCc4cc(O)ccc34)C1CC(O)C2O	Isomer	C[C@]12CC[C@H]3[C@@H](CCc4cc(O)ccc34)[C@@H]1C[C@@H](O)[C@@H]2O	On request	N/A	1 g	46	1	46
40.	MolPort-006-169-989	Aronis	BBC/729	15	83	OCC1OC(C(O)C1O)n1cnc2c1nc[nH]c2=O	Isomer	OC[C@H]1O[C@H]([C@H](O)[C@@H]1O)n1cnc2c1[nH]cnc2=O	In stock	N/A	1 g	18	1	18
41.	MolPort-000-871-525	BIONET/Key Organics Ltd.	STR00897	4	4	Cc1ccc(N)c(C)c1	Exact	Cc1ccc(N)c(C)c1	In stock	N/A	100 g	15.94	1	15.94
42.	MolPort-002-006-549	BIONET/Key Organics Ltd.	1F-389S	4	19	O=c1[nH]c(Cc2ccccc2)nc2ccccc12	Exact	O=c1[nH]c(Cc2ccccc2)nc2ccccc12	In stock	N/A	100 mg	152.8	1	152.8
43.	MolPort-035-783-543	BIONET/Key Organics Ltd.	AS-2867	4	106	CN1C2CC(CC1C1OC21)OC(=O)C(CO)c1ccccc1	Isomer	O.O.O.Br.CN1C2C[C@@H](C[C@H]1[C@H]1OC21)OC(=O)[C@H](CO)c1ccccc1 |r,TLB:12:13:5:9.7.8,12:11:5:9.7.8,THB:14:8:13.11:5,4:5:13.11:9.7.8|	In stock	N/A	1 g	49	1	49
44.	MolPort-001-742-620	BLD PHARMATECH LTD.	BD21926	12	64	COc1ccc2cc3-c4cc5OCOc5cc4CC[n+]3cc2c1OC	Exact	[Cl-].COc1ccc2cc3-c4cc5OCOc5cc4CC[n+]3cc2c1OC	In stock	N/A	5 g	7	1	7
45.	MolPort-001-759-311	BLD PHARMATECH LTD.	BD152028	12	100	OC(=O)CCCCCCC(O)=O	Exact	OC(=O)CCCCCCC(O)=O	In stock	N/A	10 g	5	1	5
46.	MolPort-001-759-871	BLD PHARMATECH LTD.	BD67656	12	17	OC1=CC(=O)C(O)=CC1=O	Exact	OC1=CC(=O)C(O)=CC1=O |c:6,t:1|	In stock	N/A	5 g	17	1	17
47.	MolPort-001-766-730	BLD PHARMATECH LTD.	BD112680	12	115	C1C2CC3CC1CC(C2)C3	Exact	C1C2CC3CC1CC(C2)C3	In stock	N/A	25 g	5	1	5
48.	MolPort-001-782-160	BLD PHARMATECH LTD.	BD3562	12	47	OCc1ccc(o1)C(O)=O	Exact	OCc1ccc(o1)C(O)=O	In stock	N/A	1 g	12	1	12
49.	MolPort-002-507-462	BLD PHARMATECH LTD.	BD19468	12	54	CC1=C(N2C(SC1)C(N)C2=O)C(O)=O	Isomer	CC1=C(N2[C@H](SC1)[C@H](N)C2=O)C(O)=O |r,t:1|	In stock	N/A	1 g	10	1	10
50.	MolPort-002-919-246	BLD PHARMATECH LTD.	BD8061	12	15	OCC1OC(CC1O)n1ccc(O)nc1=O	Isomer	OC[C@H]1O[C@H](C[C@@H]1O)n1ccc(=O)[nH]c1=O |r|	In stock	N/A	5 g	14	1	14
51.	MolPort-003-666-238	BLD PHARMATECH LTD.	BD126917	12	71	NC(=O)c1ccc[n+](c1)[C@@H]1O[C@H](COP([O-])(=O)OP(O)(=O)OC[C@H]2O[C@H]([C@H](O)[C@@H]2O)n2cnc3c(N)ncnc23)[C@@H](O)[C@H]1O	Exact	NC(=O)c1ccc[n+](c1)[C@@H]1O[C@H](COP([O-])(=O)OP(O)(=O)OC[C@H]2O[C@H]([C@H](O)[C@@H]2O)n2cnc3c(N)ncnc23)[C@@H](O)[C@H]1O |r|	In stock	N/A	1 g	16	1	16
52.	MolPort-003-823-711	BLD PHARMATECH LTD.	BD117363	12	62	O=C1NC(=O)C(=C1c1c[nH]c2ccccc12)c1c[nH]c2ccccc12	Exact	O=C1NC(=O)C(=C1c1c[nH]c2ccccc12)c1c[nH]c2ccccc12 |c:5|	In stock	N/A	1 g	242	1	242
53.	MolPort-003-846-738	BLD PHARMATECH LTD.	BD137727	12	93	OC(=O)c1cc(nc2C(=O)C(=O)c3cc([nH]c3-c12)C([O-])=O)C([O-])=O	Exact	OC(=O)c1cc2c([nH]1)-c1c(cc(nc1C(=O)C2=O)C(O)=O)C(O)=O	In stock	N/A	100 mg	17	1	17
54.	MolPort-003-855-410	BLD PHARMATECH LTD.	BD683400	12	52	CN1C2CC(O)C1CC(C2)OC(=O)C(CO)c1ccccc1	Exact	CN1C2CC(O)C1CC(C2)OC(=O)C(CO)c1ccccc1 |TLB:10:8:1:3.4,5:4:1:7.9.8|	In stock	N/A	1 g	29	1	29
55.	MolPort-003-934-344	BLD PHARMATECH LTD.	BD92886	12	39	Cc1cccc2c1sc1c(C)cccc21	Exact	Cc1cccc2c1sc1c(C)cccc21	In stock	N/A	1 g	24	1	24
56.	MolPort-003-959-102	BLD PHARMATECH LTD.	BD146303	12	101	Cc1ncc(n1CC(O)CCl)[N+]([O-])=O	Exact	Cc1ncc(n1CC(O)CCl)[N+]([O-])=O	In stock	N/A	5 g	8	1	8
57.	MolPort-003-984-182	BLD PHARMATECH LTD.	BD23185	12	51	CN(C)c1ncnc2[nH]cnc12	Exact	CN(C)c1ncnc2nc[nH]c12	In stock	N/A	1 g	24	1	24
58.	MolPort-005-940-324	BLD PHARMATECH LTD.	BD7900	12	12	CC(=O)OCC1OC(C(OC(C)=O)C1OC(C)=O)n1ccc(=O)[nH]c1=O	Isomer	CC(=O)OC[C@H]1O[C@H]([C@H](OC(C)=O)[C@@H]1OC(C)=O)n1ccc(=O)[nH]c1=O |r|	In stock	N/A	1 g	10	1	10
59.	MolPort-009-198-191	BLD PHARMATECH LTD.	BD19363	12	14	CO[C@@H]1[C@H](O)[C@@H](CO)O[C@H]1n1cnc2c(N)ncnc12	Exact	CO[C@@H]1[C@H](O)[C@@H](CO)O[C@H]1n1cnc2c(N)ncnc12 |r|	In stock	N/A	250 mg	50	1	50
60.	MolPort-042-665-909	BLD PHARMATECH LTD.	BD151399	12	68	CC[C@@](O)(C([O-])=O)c1cc2-c3nc4ccccc4cc3Cn2c(=O)c1CO	Exact	[Na+].CC[C@@](O)(C([O-])=O)c1cc2-c3nc4ccccc4cc3Cn2c(=O)c1CO |r|	In stock	N/A	250 mg	49	1	49
61.	MolPort-046-163-458	BLD PHARMATECH LTD.	BD724751	12	7	OC(=O)CCC(NC(=O)Cc1c[nH]c2ccccc12)C(O)=O	Exact	OC(=O)CCC(NC(=O)Cc1c[nH]c2ccccc12)C(O)=O	In stock	N/A	250 mg	76	1	76
62.	MolPort-046-417-095	BLD PHARMATECH LTD.	BD764558	12	74	Cc1c2[nH]c3ccccc3c2c(C)c2cnccc12	Exact	Cl.Cc1c2[nH]c3ccccc3c2c(C)c2cnccc12	In stock	N/A	50 mg	298	1	298
63.	MolPort-046-509-097	BLD PHARMATECH LTD.	BD257718	12	69	CC(=O)OCC1=C(N2[C@H](SC1)[C@H](NC(=O)CCCC(N)C([O-])=O)C2=O)C([O-])=O	Isomer	[Zn++].CC(=O)OCC1=C(N2[C@H](SC1)[C@H](NC(=O)CCC[C@@H](N)C([O-])=O)C2=O)C([O-])=O |r,t:5|	In stock	N/A	100 mg	238	1	238
64.	MolPort-001-760-542	Cayman Europe	21061	22	49	COc1ccc2[nH]cc(CCO)c2c1	Exact	COc1ccc2[nH]cc(CCO)c2c1	On request	N/A	100 mg	89.25	1	89.25
65.	MolPort-001-792-867	Cayman Europe	19191	22	41	OC(=O)c1cc(=O)c2cccc(O)c2[nH]1	Exact	OC(=O)c1cc(O)c2cccc(O)c2n1	On request	N/A	500 mg	38.08	1	38.08
66.	MolPort-016-633-352	Cayman Europe	18457	22	98	COC1C(OC(N)=O)C(O)C(Oc2ccc3c([O-])c(NC(=O)c4ccc(O)c(CC=C(C)C)c4)c(=O)oc3c2C)OC1(C)C	Isomer	[Na+].[#6]-[#8]-[#6@@H]1-[#6@@H](-[#8]-[#6](-[#7])=O)-[#6@@H](-[#8])-[#6@H](-[#8]-c2ccc3c(-[#8])c(-[#7]-[#6](=O)-c4ccc(-[#8-])c(-[#6]\[#6]=[#6](/[#6])-[#6])c4)c(=O)oc3c2-[#6])-[#8]C1([#6])[#6] |r|	On request	N/A	1 g	52.36	1	52.36
67.	MolPort-039-139-124	Cayman Europe	10011206	22	2	CCCCCC(=O)CC(=O)N[C@H]1CCOC1=O	Exact	CCCCCC(=O)CC(=O)N[C@H]1CCOC1=O	On request	N/A	50 mg	327.25	1	327.25
68.	MolPort-039-337-033	Cayman Europe	20353	22	112	CC(=O)N[C@@H]1[C@@H](O)[C@H](O)[C@@H](CO)O[C@@H]1OP([O-])(=O)OP([O-])(=O)OC[C@H]1O[C@H]([C@H](O)[C@@H]1O)n1ccc(=O)[nH]c1=O	Exact	[Na+].[Na+].CC(=O)N[C@@H]1[C@@H](O)[C@H](O)[C@@H](CO)O[C@@H]1OP([O-])(=O)OP([O-])(=O)OC[C@H]1O[C@H]([C@H](O)[C@@H]1O)n1ccc(=O)[nH]c1=O	On request	N/A	50 mg	148.75	1	148.75
69.	MolPort-044-561-299	Cayman Europe	15988	22	55	C[n+]1cn([C@@H]2O[C@H](C[O-])[C@@H](O)[C@H]2O)c2nc(N)[nH]c(=O)c12	Exact	C[n+]1cn([C@@H]2O[C@H](C[O-])[C@@H](O)[C@H]2O)c2nc(N)[nH]c(=O)c12	On request	N/A	100 mg	107.1	1	107.1
70.	MolPort-044-561-804	Cayman Europe	21043	22	24	CC(=O)N[C@@H](C=O)[C@@H](O)[C@H](O[C@@H]1O[C@H](CO)[C@H](O)[C@H](O)[C@H]1O)[C@H](O)CO	Exact	CC(=O)N[C@@H](C=O)[C@@H](O)[C@H](O[C@@H]1O[C@H](CO)[C@H](O)[C@H](O)[C@H]1O)[C@H](O)CO	On request	N/A	50 mg	216.58	1	216.58
71.	MolPort-044-727-630	Cayman Europe	21620	22	113	OC[C@H]1O[C@@H](OP([O-])(=O)OP([O-])(=O)OC[C@H]2O[C@H]([C@H](O)[C@@H]2O)n2ccc(=O)[nH]c2=O)[C@H](O)[C@@H](O)[C@@H]1O	Exact	[Na+].[Na+].OC[C@H]1O[C@@H](OP([O-])(=O)OP([O-])(=O)OC[C@H]2O[C@H]([C@H](O)[C@@H]2O)n2ccc(=O)[nH]c2=O)[C@H](O)[C@@H](O)[C@@H]1O	On request	N/A	100 mg	59.5	1	59.5
72.	MolPort-001-913-428	ChemBridge Corporation	5325417	10	90	CC(C)(O)C1Cc2cc3ccc(=O)oc3cc2O1	Exact	CC(C)(O)C1Cc2cc3ccc(=O)oc3cc2O1	In stock	solid	50 mg	95	1	95
73.	MolPort-000-882-087	ChemDiv, Inc.	4185-0040	13	10	CN1CCc2cc3OCOc3cc2C(=O)Cc2ccc3OCOc3c2C1	Exact	CN1CCc2cc3OCOc3cc2C(=O)Cc2ccc3OCOc3c2C1	In stock	solid	50 mg	199.2	2	398.4
74.	MolPort-001-898-934	ChemDiv, Inc.	N039-0019	13	42	COc1c(O)ccc2c(OC)c3ccoc3nc12	Exact	COc1c(O)ccc2c(OC)c3ccoc3nc12	In stock	solid	100 mg	295	1	295
75.	MolPort-002-518-851	ChemFaces	CFN99958	10	82	CC=C1[C@@H]2Cc3[nH]c(=O)ccc3[C@@]1(N)CC(C)=C2	Isomer	C\C=C1/[C@@H]2Cc3[nH]c(=O)ccc3[C@@]1(N)CC(C)=C2 |r,c:18|	On request	N/A	20 mg	40	5	200
76.	MolPort-003-983-592	ChemFaces	CFN98110	10	3	COC(=O)C[C@](O)(CCCC(C)(C)O)C(=O)O[C@H]1[C@H]2c3cc4OCOc4cc3CCN3CCC[C@]23C=C1OC	Exact	COC(=O)C[C@](O)(CCCC(C)(C)O)C(=O)O[C@H]1[C@H]2c3cc4OCOc4cc3CCN3CCC[C@]23C=C1OC |r,c:39|	On request	N/A	20 mg	88	2	176
77.	MolPort-039-052-519	ChemFaces	CFN98366	10	36	COc1cc(O)c2C(=O)CC(Oc2c1)c1ccc(O)cc1	Isomer	COc1cc(O)c2C(=O)C[C@H](Oc2c1)c1ccc(O)cc1 |r|	On request	N/A	10 mg	138	10	1380
78.	MolPort-001-794-490	ENAMINE Ltd.	EN300-49131	11	45	CCOc1ccc(CO)cc1	Exact	CCOc1ccc(CO)cc1	In stock	N/A	250 mg	21	1	21
79.	MolPort-002-507-485	ENAMINE Ltd.	EN300-1721864	11	43	COc1cc(CCC(C)=O)ccc1O	Exact	COc1cc(CCC(C)=O)ccc1O	In stock	N/A	100 mg	24	1	24
80.	MolPort-002-932-990	ENAMINE Ltd.	EN300-1703969	11	32	O=C\C=C\c1ccc2OCOc2c1	Exact	O=C\C=C\c1ccc2OCOc2c1	In stock	N/A	100 mg	132	1	132
81.	MolPort-019-909-749	ENAMINE Ltd.	EN300-95856	11	38	OC(=O)C1Cc2nc[nH]c2CN1	Exact	Cl.OC(=O)C1Cc2[nH]cnc2CN1	In stock	N/A	250 mg	38	1	38
82.	MolPort-002-501-921	Fluorochem	342152	7	59	CC(C)C1CCC(C)CC1	Exact	CC(C)C1CCC(C)CC1	On request	N/A	1 g	24.82	1	24.82
83.	MolPort-006-147-957	Fluorochem (made-to-order)	168900	22	11	CCCC(=O)OCC(OC(=O)CCC)C(OC(=O)CCC)C(Cn1c2cc(C)c(C)cc2nc2c1nc(=O)[nH]c2=O)OC(=O)CCC	Exact	CCCC(=O)OCC(OC(=O)CCC)C(OC(=O)CCC)C(Cn1c2cc(C)c(C)cc2nc2c1nc(=O)[nH]c2=O)OC(=O)CCC	Made to order	N/A	5 g	42.34	1	42.34
84.	MolPort-001-785-795	J&K Scientific	364257	12	67	CC1(C)C2CCC(C2)C1=C	Exact	CC1(C)C2CCC(C2)C1=C	On request	N/A	25 g	17	1	17
85.	MolPort-001-780-609	Otava, Ltd.	3354840	11	48	OC(=O)c1ccc(C=O)[nH]1	Exact	OC(=O)c1ccc(C=O)[nH]1	In stock	solid	25 mg	73	1	73
86.	MolPort-000-715-731	Pharmeks, Ltd.	PHAR024230	16	117	CCCN1C2CCC1CC(C2)OC(=O)c1ccc(OC)c(OC)c1	Exact	CCCN1C2CCC1CC(C2)OC(=O)c1ccc(OC)c(OC)c1 |THB:2:3:9.10.8:5.6|	On request	N/A	100 mg	164	1	164
87.	MolPort-000-755-503	Pharmeks, Ltd.	PHAR085666	16	85	COc1cc(ccc1OC1OC(CO)C(O)C(O)C1O)-c1oc2cc(O)cc(O)c2c(=O)c1OC1OC(CO)C(O)C(O)C1O	Exact	COc1cc(ccc1OC1OC(CO)C(O)C(O)C1O)-c1oc2cc(O)cc(O)c2c(=O)c1OC1OC(CO)C(O)C(O)C1O	On request	N/A	30 mg	111	1	111
88.	MolPort-000-783-878	Pharmeks, Ltd.	PHAR117018	16	94	[O-][n+]1c2CCCCc2[n+]([O-])c2CCCCc12	Exact	[O-][n+]1c2CCCCc2[n+]([O-])c2CCCCc12	On request	N/A	100 mg	109	1	109
89.	MolPort-000-847-946	Pharmeks, Ltd.	PHAR188770	16	28	CC12CCC3C(CCC4CC(O)CCC34C)C1(O)CCC2C1=CC(=O)OC1	Exact	CC12CCC3C(CCC4CC(O)CCC34C)C1(O)CCC2C1=CC(=O)OC1 |t:25|	On request	N/A	100 mg	218	1	218
90.	MolPort-002-118-932	Pharmeks, Ltd.	PHAR295230	16	27	CCCCc1nc2ccccc2c(=O)n1-c1cccc(C)c1	Exact	CCCCc1nc2ccccc2c(=O)n1-c1cccc(C)c1	On request	N/A	100 mg	109	1	109
91.	MolPort-002-318-471	Pharmeks, Ltd.	PHBB_SC-04868	16	46	c1ccc2c(c1)ccc1ncccc21	Exact	c1ccc2c(c1)ccc1ncccc21	On request	N/A	500 mg	50	1	50
92.	MolPort-001-740-269	Selleck Chemicals LLC	S3904	9	84	CC(C)=CCOc1c2ccoc2cc2oc(=O)ccc12	Exact	[#6]\[#6](-[#6])=[#6]\[#6]-[#8]-c1c2ccoc2cc2oc(=O)ccc12	On request	N/A	100 mg	177.12	1	177.12
93.	MolPort-000-827-712	Specs	AE-562/41718249	12	56	COc1ccc(CCNC(=O)Cc2ccc(OC)c(OC)c2)cc1OC	Exact	COc1ccc(CCNC(=O)Cc2ccc(OC)c(OC)c2)cc1OC	In stock	N/A	100 mg	95.16	1	95.16
94.	MolPort-002-798-840	Specs	AB-131/40897191	12	31	Cc1ccc2ccc3ccc(C)cc3c2c1	Exact	Cc1ccc2ccc3ccc(C)cc3c2c1	In stock	N/A	100 mg	95.16	1	95.16
95.	MolPort-002-800-142	Specs	AE-477/13519097	12	23	Cc1ccc2oc3ccccc3c(=O)c2c1	Exact	Cc1ccc2oc3ccccc3c(=O)c2c1	In stock	N/A	100 mg	95.16	1	95.16
96.	MolPort-002-800-423	Specs	AE-562/12222302	12	103	OC12CCOC1(Nc1ccccc21)C1CC2CCN1CC2C=C	Exact	OC12CCOC1(Nc1ccccc21)C1CC2CCN1CC2C=C	In stock	N/A	100 mg	95.16	1	95.16
97.	MolPort-002-814-819	Specs	AI-204/12184001	12	97	OCc1ccccc1NC(=O)c1ccccc1	Exact	OCc1ccccc1NC(=O)c1ccccc1	In stock	N/A	100 mg	95.16	1	95.16
98.	MolPort-002-903-705	Specs	AN-829/40761415	12	37	COc1ccc(cc1)-c1cc(=O)c2ccc(O)cc2o1	Exact	COc1ccc(cc1)-c1cc(=O)c2ccc(O)cc2o1	In stock	N/A	100 mg	56.12	1	56.12
99.	MolPort-006-128-411	Specs	AT-051/43422780	12	40	Cc1ccc2c(C)ccnc2c1	Exact	Cc1ccc2c(C)ccnc2c1	In stock	N/A	100 mg	95.16	1	95.16
100.	MolPort-019-723-406	Specs	AQ-358/42003063	12	9	COc1cc(O)c(C(=O)C=Cc2ccc(O)cc2)c(OC)c1	Exact	COc1cc(O)c(C(=O)C=Cc2ccc(O)cc2)c(OC)c1 |w:9.8|	In stock	N/A	100 mg	56.12	1	56.12
101.	MolPort-000-156-744	SpiroChem	SPC-p711	18	50	COc1ccc2occc2c1	Exact	COc1ccc2occc2c1	On request	N/A	0.25 g	75.6	1	75.6
102.	MolPort-000-881-920	SynQuest Laboratories, Inc.	2607-9-Y2	15	91	COc1c(Br)cc(Br)cc1Br	Exact	COc1c(Br)cc(Br)cc1Br	On request	N/A	5 g	18	1	18
103.	MolPort-003-666-156	TargetMol	T1400	12	5	CN(C)[C@H]1[C@@H]2C[C@@H]3[C@H](O)c4c(Cl)ccc(O)c4C(=O)C3=C(O)[C@]2(O)C(=O)C(C(N)=O)=C1O	Exact	Cl.CN(C)[C@H]1[C@@H]2C[C@@H]3[C@H](O)c4c(Cl)ccc(O)c4C(=O)C3=C(O)[C@]2(O)C(=O)C(C(N)=O)=C1O |r,c:32,t:21|	In stock	solid	100 mg	62	1	62
104.	MolPort-020-001-403	TargetMol	T6431	12	77	Nc1nc(=O)c2N(C=O)C(CNc3ccc(cc3)C(=O)NC(CCC([O-])=O)C([O-])=O)CNc2[nH]1	Isomer	[Ca++].Nc1nc(=O)c2N(C=O)[C@@H](CNc3ccc(cc3)C(=O)N[C@@H](CCC([O-])=O)C([O-])=O)CNc2[nH]1	In stock	solid	100 mg	58	1	58
105.	MolPort-044-193-576	TargetMol	T1254	12	70	CCc1c(C)c2cc3[n-]c(cc4nc(C(CCC([O-])=O)C4C)c(CC([O-])=O)c4[n-]c(cc1n2)c(C)c4C([O-])=O)c(C)c3C=C	Isomer	[Na+].[Na+].[Na+].[Cu++].CCc1c(C)c2cc3[n-]c(cc4nc(C(CCC([O-])=O)C4C)c(CC([O-])=O)c4[n-]c(cc1n2)c(C)c4C([O-])=O)c(C)c3C=C	In stock	solid	100 mg	50	1	50
106.	MolPort-002-084-465	UkrOrgSynthesis Ltd. Stock	PB32463616	11	95	COc1ccc(cc1OC)C(=O)NCC(C)C	Exact	COc1ccc(cc1OC)C(=O)NCC(C)C	In stock	N/A	100 mg	259	1	259
107.	MolPort-001-970-710	Vitas-M Laboratory, Ltd.	BBL026021	14	81	C\C=C1\CC(C)C(C)(O)C(=O)OCC2CCN3CCC(OC1=O)C23	Exact	C\C=C1\CC(C)C(C)(O)C(=O)OCC2CCN3CCC(OC1=O)C23	In stock	N/A	500 mg	140	1	140
108.	MolPort-002-535-125	Vitas-M Laboratory, Ltd.	STL534912	14	6	COC(=O)[C@@H]1Cc2c([nH]c3ccccc23)C2CCC(=O)N12	Exact	COC(=O)[C@@H]1Cc2c([nH]c3ccccc23)C2CCC(=O)N12 |r|	In stock	solid	50 mg	137.95	2	275.9
109.	MolPort-003-831-196	Vitas-M Laboratory, Ltd.	STK955035	14	86	CN1C(=N)NC(=O)\C1=C/c1ccc2OCOc2c1	Exact	CN1C(=N)NC(=O)\C1=C/c1ccc2OCOc2c1	In stock	solid	100 mg	183.55	1	183.55
110.	MolPort-007-980-820	Vitas-M Laboratory, Ltd.	STL443726	14	88	CC(C)C(O)(C(C)O)C(=O)OC[C@@H]1CC[N+]2([O-])CCC[C@@H]12	Exact	CC(C)C(O)(C(C)O)C(=O)OC[C@@H]1CC[N+]2([O-])CCC[C@@H]12 |r|	In stock	solid	100 mg	183.55	1	183.55
111.	MolPort-001-913-423	Vitas-M Laboratory, Ltd. (Premium)	STK396310	14	107	C\C=C(/C)C(=O)OC1Cc2c(OC1(C)C)ccc1ccc(=O)oc21	Exact	C\C=C(/C)C(=O)OC1Cc2c(OC1(C)C)ccc1ccc(=O)oc21	In stock	solid	100 mg	194.95	1	194.95
112.	MolPort-002-025-511	Vitas-M Laboratory, Ltd. (Premium)	STL446015	14	18	CC1(C)CC(O)C23CCC(O)C(C)(CCC12)C3	Exact	CC1(C)CC(O)C23CCC(O)C(C)(CCC12)C3	In stock	N/A	100 mg	194.95	1	194.95
113.	MolPort-002-342-866	Vitas-M Laboratory, Ltd. (Premium)	STK384445	14	60	CC(=O)OCC1=C(N2C(SC1)C(NC(=O)CCCC(O)=O)C2=O)C(O)=O	Exact	CC(=O)OCC1=C(N2C(SC1)C(NC(=O)CCCC(O)=O)C2=O)C(O)=O |t:5|	In stock	solid	100 mg	194.95	1	194.95
114.	MolPort-002-506-914	Vitas-M Laboratory, Ltd. (Premium)	STL372639	14	66	C\C(CCC(O)C(C)(C)O)=C/COc1cc(=O)[nH]c2ccccc12	Exact	C\C(CCC(O)C(C)(C)O)=C/COc1cc(=O)[nH]c2ccccc12	In stock	solid	100 mg	194.95	1	194.95
115.	MolPort-002-507-400	Vitas-M Laboratory, Ltd. (Premium)	STL372642	14	1	COc1c(OCC(O)C(C)(C)O)ccc2c(OC)c3ccoc3nc12	Exact	COc1c(OCC(O)C(C)(C)O)ccc2c(OC)c3ccoc3nc12	In stock	solid	100 mg	194.95	1	194.95
116.	MolPort-002-507-609	Vitas-M Laboratory, Ltd. (Premium)	STK801472	14	109	Cc1coc-2c1C(=O)C(=O)c1c-2ccc2c(C)cccc12	Exact	Cc1coc-2c1C(=O)C(=O)c1c-2ccc2c(C)cccc12	In stock	solid	100 mg	194.95	1	194.95
Compounds (USD):														11047.8
Consolidated MolPort Shipping (USD):														2177.66
Total order value with Consolidated MolPort Shipping (USD):														13225.5
To place an order please send your Purchase order with the quote selected to sales@molport.com.
MolPort shipping (consolidated for you at our facilities): 1 shipment sent from MolPort EU warehouse. Estimated ship out time: 22 business days after receipt of your order.
Delivery is under DAP (Delivered At Place) conditions: if applicable, Customs clearance management and costs are Customer's responsibility.
Here is a list of various services that we provide for your compound-ordering process. Do not hesitate to contact us for more information!
* Sample reformatting: compounds reformatted and delivered in plates as solids or DMSO solutions.
* Independent Quality Control service: We can run tests (NMR; LCMS; GCMS) for you while your shipment will be in transit. You will receive your analysis at the same time as your compounds.
* FTP acess: Our database of commercially available compounds is available for download in SD file format. The database is updated monthly.
* Application Programming Interface: We provide (API) program so that you can access all the information available. We give sample projects in Java and C# programming languages to demonstrate the routines for API calls, data serialization, etc.
QUOTATION ISSUED BY:
MolPort
Address: Lacplesa street 41
Riga, LV-1011, Latvia
www.molport.com
Our Terms and Conditions of Sale are available on our website at https://www.molport.com/shop/terms-of-sale-and-supply. Upon submission of this order, the purchaser agrees to the terms outlined therein.
All listed products are ONLY for research and development use, NOT for any other purposes.
Products must be handled by trained personnel.

## Sheet: Unavailable items
#	Ref given #	MolPort ID	Search Criteria
1	58	MolPort-044-561-864	CCC1=C(C)C(=O)NC1Cc1[nH]c(Cc2[nH]c(CC3NC(=O)C(CC)=C3C)c(C)c2CCC(O)=O)c(CCC(O)=O)c1C
